# Supplementary material for: Do behavioural risks cluster among college students in Chandigarh, India? Novel insights from a latent class analysis
Source: PLoS One. 2026 Jan 2;21(1):e0340072. doi: 10.1371/journal.pone.0340072 (PMC12758675; doi:10.1371/journal.pone.0340072)
Supplement: S5 File — (CSV) [file pone.0340072.s005.csv]

sno	age	gender	wt	ht	bmi	seatbelt	ddriveother	ddriveself	mdrive	fight	fightcampus	hurtdating	sexabusedating	sexabuse	cbullied	ebullied	sad	csui	psui	asui	tsui	smoke	agesmoke	smokedays	cigperday	ends	smokeless	smokelessdays	packperday	tobquit	alc	agealc	alcdays	alcmeans	bingedrinks	cann	agecann	cannlife	cannmonth	other	otherlife	solvent	heroin	mdma	med	steroid	inj	illegal	percwt
1	18	1	70	1.79832	21.6453240209618	4	1	1	1	1	1	1	1	1	0	0	1	0	0	1	0	0	5	1	7	0	0	1	6	2	0	5	1	8	8	0	7	1	1	0	1	1	1	1	1	1	1	0	4
2	18	1	54	1.70688	18.5347947226507	5	1	6	8	8	1	6	6	1	0	0	0	0	0	1	0	0	5	1	7	0	0	1	6	2	0	5	1	8	8	0	7	1	1	0	1	1	1	1	1	1	1	0	2
3	22	1	65	1.58496	25.8747846555522	4	1	1	1	1	1	1	1	1	0	0	1	0	0	1	0	1	4	1	7	0	0	1	6	2	1	4	2	6	1	0	7	1	1	0	1	1	1	1	1	1	1	0	4
4	20	1	67	1.557528	27.6186901061022	4	1	6	8	2	1	1	2	2	0	0	1	0	0	1	0	1	3	4	3	1	0	1	6	0	1	4	4	2	4	1	6	3	3	0	1	1	1	1	3	1	1	0	2
5	19	1	73	1.73736	24.1848402714623	4	1	1	2	2	1	1	1	1	1	0	0	0	0	1	0	1	4	2	1	1	0	1	6	0	1	4	1	8	8	1	6	4	2	0	1	1	1	1	2	1	1	0	3
6	22	1	62	1.85928	17.9350294500404	5	1	1	1	3	1	1	1	1	0	0	1	NA	NA	NA	NA	1	4	1	7	0	0	1	6	2	1	4	5	2	7	NA	NA	NA	NA	1	2	1	1	1	3	1	1	1	1
7	20	1	58	1.6764	20.6382414601376	4	5	5	2	NA	NA	1	1	1	0	0	0	0	0	1	0	1	1	5	4	0	0	1	6	0	1	3	5	3	5	1	5	4	4	0	1	1	1	1	4	1	1	0	3
8	22	1	70	1.73736	23.1909427260597	5	2	3	2	1	1	1	1	1	0	0	0	0	0	1	0	1	4	2	3	0	NA	NA	NA	NA	1	4	4	1	5	0	7	1	1	0	1	1	1	1	4	1	1	0	3
9	19	1	80	1.73736	26.5039345440683	5	2	1	2	1	1	1	1	1	0	0	0	0	0	1	0	1	1	1	7	0	0	1	6	2	0	5	1	8	8	0	7	1	1	0	1	1	1	1	1	1	1	0	3
10	19	1	79	1.557528	32.5653211698817	4	1	1	2	2	1	1	1	1	0	0	0	1	0	1	0	1	4	2	6	1	0	1	6	0	1	3	6	1	7	1	6	2	2	NA	NA	NA	NA	NA	2	1	NA	0	2
11	21	1	58	1.61544	22.2252333274889	4	1	1	1	1	1	6	6	1	0	0	0	0	0	1	0	0	5	1	7	0	0	1	6	2	1	4	1	8	8	0	7	1	1	0	1	1	1	1	1	1	1	0	3
12	18	1	85	1.557528	35.0386367017715	4	1	1	3	1	1	1	3	3	0	0	1	0	0	1	0	0	5	1	7	0	0	1	6	2	1	4	1	8	8	NA	NA	NA	NA	1	6	5	6	1	6	6	3	0	5
13	19	1	59	1.798	18.2504104795713	5	1	1	3	2	1	3	1	1	1	1	0	0	0	1	0	0	5	1	7	0	0	1	6	2	NA	NA	NA	NA	NA	0	7	1	1	0	1	1	1	1	1	1	1	0	3
14	21	1	53	1.584	21.1234822977247	5	3	2	7	1	1	2	1	1	1	0	0	0	0	1	0	0	5	1	7	0	0	1	6	2	1	4	2	1	1	0	7	1	1	0	1	1	1	1	1	1	1	0	4
15	20	1	76	1.85928	21.9848748097269	5	5	5	7	NA	NA	3	1	1	0	0	0	0	0	1	0	1	3	7	2	1	1	6	5	1	1	3	4	1	5	1	5	3	2	1	2	2	1	1	3	1	1	1	3
16	22	1	68	1.70688	23.3401118729675	5	5	5	7	NA	NA	1	1	1	0	1	0	0	0	1	0	1	4	7	2	0	0	1	6	0	1	4	7	1	5	0	7	1	1	0	1	1	1	1	1	1	1	0	3
17	19	1	64	1.76784	20.4783075704347	5	1	1	1	1	1	1	1	1	0	0	1	0	0	1	0	0	5	1	7	0	0	1	6	2	0	5	1	8	8	0	7	1	1	0	1	1	1	1	4	1	1	0	3
18	21	1	80	1.76784	25.5978844630433	5	1	1	2	1	1	1	1	1	0	0	1	0	0	1	0	0	5	1	7	0	0	1	6	2	1	4	2	5	2	0	7	1	1	0	1	1	1	1	1	1	1	0	4
19	19	1	80	1.557528	32.9775404251967	4	5	3	1	1	1	1	1	1	0	0	0	0	0	1	0	1	3	7	4	1	NA	NA	NA	NA	1	4	2	1	7	1	6	6	3	0	1	1	1	1	3	1	1	0	4
20	20	1	51	1.55448	21.1057066994308	5	1	6	8	1	1	6	6	1	0	0	0	0	0	1	0	0	5	1	7	0	0	1	6	2	1	4	3	3	5	0	7	1	1	0	1	1	1	1	1	1	1	0	4
21	18	1	60	1.79832	18.5531348751101	4	1	1	2	2	1	1	1	1	0	0	1	0	0	1	0	1	4	2	1	1	0	1	6	0	1	4	1	8	8	1	6	4	2	0	1	1	1	1	2	1	1	0	3
22	20	1	85	1.76784	27.1977522419835	5	5	1	7	4	2	6	6	1	0	0	0	0	0	1	0	0	5	1	7	0	0	1	6	2	0	5	1	8	8	0	7	1	1	0	1	1	1	1	1	1	1	0	4
23	19	1	56	1.70688	19.2212686012674	2	1	6	8	1	1	6	6	1	0	0	0	0	0	1	0	0	5	1	7	0	0	1	6	2	0	5	1	8	8	0	7	1	1	0	1	1	1	1	1	1	1	0	4
24	21	1	62	1.6764	22.0615684573885	4	5	2	2	1	1	2	1	1	0	0	0	0	0	1	0	1	4	4	2	0	NA	NA	NA	NA	1	1	3	1	1	NA	NA	NA	NA	0	1	1	1	1	1	1	1	0	3
25	18	1	75	1.828	22.4444455084774	5	1	1	3	3	1	1	1	1	1	1	0	0	0	1	0	0	5	1	7	0	0	1	6	2	1	3	1	8	8	0	7	1	1	0	1	1	1	1	2	1	1	0	3
26	18	1	68	1.88976	19.0412567205063	5	1	6	8	1	1	6	6	1	0	0	0	0	0	1	0	0	5	1	7	0	0	1	6	2	0	5	1	8	8	0	7	1	1	0	1	1	1	1	1	1	1	0	4
27	20	1	59	1.73736	19.5466517262503	4	1	6	8	1	1	6	6	1	0	0	0	0	0	1	0	1	4	7	4	0	0	1	6	0	1	4	5	1	7	0	7	1	1	0	1	1	1	1	1	1	1	0	4
28	19	1	42	1.64592	15.5035746742733	5	1	1	1	1	1	6	6	1	0	0	0	0	0	1	0	0	5	1	7	1	0	1	6	2	0	5	1	8	8	0	7	1	1	0	1	1	1	1	1	1	1	0	3
29	21	1	95	1.85928	27.4810935121587	5	1	1	7	2	2	1	1	1	0	1	1	0	0	1	0	0	5	1	7	0	0	1	6	2	0	5	1	8	8	0	7	1	1	0	1	1	1	1	1	1	1	0	4
30	18	1	60	1.73736	19.8779509080512	5	1	6	8	1	1	6	6	1	0	0	0	0	0	1	0	0	5	1	7	0	0	1	6	2	0	5	1	8	8	0	7	1	1	0	1	1	1	1	1	1	1	0	3
31	20	1	59	1.6764	20.9940732094504	5	1	6	8	1	1	6	6	1	0	0	0	0	0	1	0	0	5	1	7	0	0	1	6	2	0	5	1	8	8	0	7	1	1	0	1	1	1	1	1	1	1	0	3
32	20	1	78	1.557528	32.1531019145667	5	1	6	8	1	1	6	6	1	0	0	0	0	0	1	0	0	5	1	7	0	0	1	6	2	0	5	1	8	8	0	7	1	1	0	1	1	1	1	1	1	1	0	3
33	18	1	60	1.73736	19.8779509080512	3	1	1	1	1	1	1	1	1	1	0	0	0	0	1	0	0	5	1	7	0	0	1	6	2	0	5	1	8	8	0	7	1	1	0	1	1	1	1	1	1	1	0	2
34	19	1	57	1.70688	19.5645055405757	4	1	6	8	1	1	6	6	1	0	1	0	0	0	1	0	0	5	1	7	0	0	1	6	2	NA	NA	NA	NA	NA	0	7	1	1	0	1	1	1	1	1	1	1	0	3
35	18	1	55	1.79832	17.0070403021843	5	1	1	1	3	1	1	1	1	0	1	1	0	0	1	0	0	5	1	7	0	0	1	6	2	0	5	1	8	8	0	7	1	1	0	1	1	1	1	6	4	1	0	4
36	20	1	60	1.73736	19.8779509080512	5	1	1	1	4	1	NA	NA	NA	1	1	0	0	0	1	0	0	5	1	7	0	0	1	6	2	0	5	1	8	8	0	7	1	1	0	1	1	1	1	1	1	1	0	4
37	20	1	62	1.79832	19.1715727042805	4	1	6	8	1	1	6	6	1	0	0	0	0	0	1	0	0	5	1	7	0	0	1	6	2	0	5	1	8	8	0	7	1	1	0	1	1	1	1	2	1	1	0	3
38	19	1	58	1.524	24.9722721667666	4	1	6	8	1	1	6	6	1	0	0	0	0	0	1	0	0	5	1	7	0	0	1	6	2	0	5	1	8	8	0	7	1	1	0	1	1	1	1	1	1	1	0	4
39	18	1	61	1.85928	17.6457547814913	3	1	6	8	2	1	6	6	1	0	0	0	0	0	1	0	0	5	1	7	0	0	1	6	2	0	5	1	8	8	0	7	1	1	0	1	1	1	1	1	1	1	0	4
40	18	1	70	1.73736	23.1909427260597	5	1	1	2	1	1	1	1	1	1	0	0	0	0	1	0	0	5	1	7	0	0	1	6	2	1	4	2	5	2	0	7	1	1	0	1	1	1	1	1	1	1	0	4
41	21	1	55	1.73736	18.2214549990469	4	2	1	1	3	1	1	1	1	0	0	0	0	0	1	0	1	3	1	7	0	0	1	6	2	1	4	2	1	4	1	6	2	1	0	1	1	1	1	1	1	1	0	2
42	18	1	50	1.64592	18.456636516992	5	1	6	8	1	1	6	6	1	0	0	0	0	0	1	0	0	5	1	7	0	0	1	6	2	0	5	1	8	8	0	7	1	1	0	1	1	1	1	1	1	1	0	2
43	18	1	69	1.79832	21.3361051063766	5	1	1	1	1	1	1	1	1	0	0	1	0	0	1	0	0	5	1	7	0	0	1	6	2	0	5	1	8	8	0	7	1	1	0	1	1	1	1	1	1	1	0	3
44	20	1	52	1.64592	19.1949019776716	4	1	6	8	1	1	6	6	1	0	0	0	0	0	1	0	0	5	1	7	0	0	1	6	2	0	5	1	8	8	0	7	1	1	0	1	1	1	1	1	1	1	0	4
45	18	1	63	1.73736	20.8718484534538	5	1	NA	NA	1	1	6	6	1	0	0	1	0	0	1	0	0	5	1	7	0	0	1	6	2	0	5	1	8	8	0	7	1	1	0	1	1	1	1	2	1	1	0	5
46	20	1	58	1.70688	19.9077424798841	3	3	1	3	2	1	1	1	1	1	0	0	0	0	1	0	0	5	1	7	0	0	1	6	2	0	5	1	8	8	0	7	1	1	0	1	1	1	1	2	1	1	0	3
47	19	1	80	1.76784	25.5978844630433	5	1	1	1	1	1	1	1	1	0	0	1	0	0	1	0	0	5	1	7	0	0	1	6	2	0	5	1	8	8	0	7	1	1	0	1	1	1	1	4	1	1	0	2
48	20	1	57	1.79832	17.6254781313546	5	1	1	5	1	1	1	1	1	0	0	1	1	1	1	0	1	4	1	7	0	0	1	6	1	1	4	2	1	2	1	6	2	1	NA	NA	NA	NA	NA	2	1	NA	0	2
49	18	1	85	1.557528	35.0386367017715	5	1	1	1	1	1	1	1	1	0	0	0	0	0	1	0	0	5	1	7	0	0	1	6	2	NA	NA	NA	NA	NA	NA	NA	NA	NA	NA	NA	NA	NA	NA	3	3	NA	0	5
50	20	1	70	1.8288	20.9298258102689	2	1	1	2	1	1	6	6	1	0	0	0	0	0	1	0	0	5	1	7	0	0	1	6	2	NA	NA	NA	NA	NA	0	7	1	1	0	1	1	1	1	2	1	1	0	3
51	19	1	54	1.828	16.1600007661037	5	1	1	1	1	1	1	1	1	0	0	0	1	0	1	0	0	5	1	7	0	0	1	6	2	1	4	1	8	8	0	7	1	1	0	1	1	1	1	1	1	1	0	4
52	22	1	55	1.654	20.1044260442239	5	1	1	3	1	1	1	1	1	1	0	0	0	0	1	0	0	5	1	7	0	0	1	6	2	1	4	1	8	8	0	7	1	1	0	1	1	1	1	1	1	1	0	3
53	21	1	65	1.61544	24.90758907391	4	4	5	7	8	8	NA	NA	NA	1	1	1	0	0	1	0	1	3	7	4	1	0	1	6	0	1	4	2	7	7	1	5	6	6	NA	NA	NA	NA	NA	1	1	NA	0	3
54	21	1	72	1.79832	22.2637618501321	4	5	1	1	2	1	1	1	1	0	0	0	0	0	1	0	0	5	1	7	0	0	1	6	2	1	4	1	8	8	0	7	1	1	0	1	1	1	1	3	1	1	0	3
55	19	1	78	1.557528	32.1531019145667	4	5	1	1	1	1	6	6	1	0	0	0	0	0	1	0	0	5	1	7	0	0	1	6	2	0	5	1	8	8	0	7	1	1	0	1	1	1	1	1	1	1	0	4
56	19	1	68	1.61544	26.0571701080905	3	1	6	8	1	1	6	6	1	0	0	0	0	0	1	0	1	4	7	4	0	0	1	6	0	1	4	4	1	7	1	6	2	1	0	1	1	1	1	1	1	1	0	4
57	19	1	63	1.79832	19.4807916188656	4	1	6	8	1	1	1	1	1	0	0	1	0	0	1	0	0	5	1	7	0	0	1	6	2	0	5	1	8	8	0	7	1	1	0	1	1	1	1	1	1	1	0	3
58	20	1	66	1.557528	27.2064708507872	4	5	5	3	1	1	1	1	1	0	0	0	0	0	1	0	1	3	4	2	1	1	2	1	1	1	4	7	1	4	0	7	1	1	0	1	1	1	1	1	1	1	0	3
59	19	1	75	1.8288	22.4248133681453	5	1	1	1	1	1	1	1	1	0	0	0	0	0	1	0	0	5	1	7	0	0	1	6	2	0	5	1	8	8	0	7	1	1	0	1	1	1	1	3	1	1	0	2
60	21	1	40	1.585	15.9221407318214	5	1	1	1	1	1	1	1	1	0	0	1	0	0	1	0	0	5	1	7	0	0	1	6	2	1	4	1	8	8	0	7	1	1	1	2	2	1	1	1	1	1	0	2
61	21	1	51	1.55448	21.1057066994308	4	1	1	1	1	1	1	1	1	0	0	0	0	0	1	0	0	5	1	7	0	0	1	6	2	0	5	1	8	8	0	7	1	1	0	1	1	1	1	1	1	1	0	4
62	18	1	75	1.8288	22.4248133681453	5	1	1	1	1	1	1	1	1	0	0	1	0	0	1	0	0	5	1	7	0	0	1	6	2	0	5	1	8	8	0	7	1	1	0	1	1	1	1	1	1	1	0	3
63	20	1	64	1.73736	21.2031476352546	4	3	1	1	1	1	6	6	1	0	0	0	0	0	1	0	0	5	1	7	0	0	1	6	2	0	5	1	8	8	0	7	1	1	0	1	1	1	1	1	1	1	0	3
64	20	1	56	1.58496	22.2921221647834	5	1	1	2	1	1	1	1	1	0	0	0	0	0	1	0	0	5	1	7	0	0	1	6	2	1	4	1	8	8	0	7	1	1	0	1	1	1	1	1	1	1	0	3
65	18	1	65	1.79832	20.099229448036	3	1	6	8	1	1	6	6	1	0	0	0	0	0	1	0	0	5	1	7	0	0	1	6	2	0	5	1	8	8	0	7	1	1	0	1	1	1	1	1	1	1	0	4
66	18	1	85	1.70688	29.1751398412094	4	1	6	8	1	1	6	6	1	0	0	0	0	0	1	0	1	3	1	7	0	0	1	6	2	1	2	1	8	8	0	7	1	1	0	1	1	1	1	1	1	1	0	5
67	20	1	58	1.70688	19.9077424798841	4	4	5	7	8	8	NA	NA	NA	0	0	1	1	1	2	1	1	3	7	4	1	0	1	6	0	1	4	2	7	7	1	5	6	6	NA	NA	NA	NA	NA	1	1	NA	0	3
68	19	1	69	1.79832	21.3361051063766	5	1	1	1	1	1	6	6	2	0	0	0	0	0	1	0	0	5	1	7	1	0	1	6	2	1	4	5	1	1	0	7	1	1	0	1	1	1	1	6	1	1	0	2
69	19	1	68	1.557528	28.0309093614172	4	1	1	1	1	1	1	1	1	0	0	0	0	0	1	0	0	5	1	7	0	0	1	6	2	0	5	1	8	8	0	7	1	1	0	1	1	1	1	2	1	1	0	2
70	21	1	62	1.6764	22.0615684573885	5	1	6	8	1	1	6	6	1	0	0	0	0	0	1	0	0	5	1	7	0	0	1	6	2	0	5	1	8	8	0	7	1	1	0	1	1	1	1	1	2	1	0	1
71	20	1	59	1.58496	23.4863429950397	5	1	6	8	1	1	6	6	1	0	0	0	0	0	1	0	1	4	7	4	0	0	1	6	0	1	4	4	1	7	1	6	5	1	0	1	1	1	1	1	1	1	0	2
72	19	1	65	1.73736	21.5344468170555	5	1	1	1	1	1	1	1	1	0	0	0	0	0	1	0	0	5	1	7	0	0	1	6	2	0	5	1	8	8	0	7	1	1	0	1	1	1	1	1	1	1	0	2
73	21	1	65	1.61544	24.90758907391	4	1	1	1	1	1	1	1	1	0	0	1	0	0	1	0	0	5	1	7	1	0	1	6	2	0	5	1	8	8	0	7	1	1	0	1	1	1	1	2	1	1	0	3
74	22	1	71	1.79832	21.954542935547	5	1	1	5	1	1	1	1	1	0	0	0	0	0	1	0	0	5	1	7	0	0	1	6	2	0	5	1	8	8	0	7	1	1	0	1	1	1	1	2	1	1	0	3
75	20	1	54	1.61544	20.6924586152483	5	1	1	1	1	1	1	1	1	0	0	0	0	0	1	0	0	5	1	7	0	0	1	6	2	0	5	1	8	8	0	7	1	1	0	1	1	1	1	2	1	1	0	4
76	19	1	70	1.79832	21.6453240209618	3	1	1	1	1	1	1	1	1	1	0	0	0	0	1	0	0	5	1	7	1	0	1	6	2	0	5	1	8	8	0	7	1	1	0	1	1	1	1	2	1	1	0	3
77	20	1	56	1.6764	19.9265779615122	5	1	6	8	1	1	6	6	1	0	0	0	0	0	1	0	0	5	1	7	0	0	1	6	2	0	5	1	8	8	0	7	1	1	0	1	1	1	1	1	1	1	0	2
78	20	1	50	1.70688	17.1618469654173	5	1	1	2	1	1	6	6	1	0	0	0	0	0	1	0	0	5	1	7	0	0	1	6	2	0	5	1	8	8	0	7	1	1	0	1	1	1	1	1	1	1	0	2
79	19	1	59	1.6764	20.9940732094504	4	1	6	8	1	1	6	6	1	0	1	1	0	0	1	0	0	5	1	7	1	0	1	6	2	1	4	4	1	5	0	7	1	1	0	1	1	1	1	1	1	1	0	2
80	19	1	80	1.73736	26.5039345440683	4	1	1	3	1	1	1	1	1	0	0	0	0	0	1	0	0	5	1	7	0	0	1	6	2	1	4	1	8	8	0	7	1	1	0	1	1	1	1	1	1	1	0	4
81	20	1	65	1.58496	25.8747846555522	2	1	6	8	1	1	6	6	1	0	0	0	0	0	1	0	0	5	1	7	0	0	1	6	2	0	5	1	8	8	0	7	1	1	0	1	1	1	1	1	1	1	0	3
82	19	1	56	1.6764	19.9265779615122	4	1	6	8	1	1	6	6	1	0	0	0	0	0	1	0	0	5	1	7	0	0	1	6	2	0	5	1	8	8	0	7	1	1	0	1	1	1	1	2	1	1	0	3
83	19	1	70	1.79832	21.6453240209618	5	1	1	4	1	1	1	1	1	1	0	0	0	0	1	0	0	5	1	7	0	0	1	6	2	1	3	2	5	1	0	7	1	1	0	1	1	1	1	1	1	1	0	3
84	21	1	60	1.79832	18.5531348751101	5	5	5	1	NA	NA	1	1	1	0	0	0	0	0	1	0	1	4	3	2	1	1	2	1	1	1	3	3	1	5	0	7	1	1	0	1	1	1	1	2	1	1	0	3
85	19	1	65	1.557528	26.7942515954723	5	2	1	3	1	1	6	6	1	1	0	0	0	0	1	0	0	5	1	7	0	0	1	6	2	1	4	6	4	1	0	7	1	1	0	1	1	1	1	1	1	1	0	3
86	21	1	53	1.584	21.1234822977247	5	1	6	8	1	1	6	6	1	0	0	0	0	0	1	0	1	4	7	4	0	0	1	6	0	1	4	3	6	5	0	7	1	1	0	1	1	1	1	1	1	1	0	4
87	20	1	62	1.79832	19.1715727042805	5	1	1	1	1	1	1	1	1	1	1	1	0	0	1	0	0	5	1	7	0	0	1	6	2	1	4	2	1	3	0	7	1	1	0	1	1	1	1	2	1	1	0	3
88	19	1	57	1.79832	17.6254781313546	3	2	NA	NA	1	1	1	1	1	0	0	1	0	0	1	0	1	4	2	1	1	0	1	6	0	1	4	3	1	1	1	6	2	2	0	1	1	1	1	1	1	1	0	3
89	20	1	70	1.79832	21.6453240209618	3	1	1	1	1	1	6	6	1	0	0	0	0	0	1	0	0	5	1	7	0	0	1	6	2	0	5	1	8	8	0	7	1	1	0	1	1	1	1	1	1	1	0	3
90	19	1	64	1.79832	19.7900105334508	5	5	5	7	3	1	6	6	1	0	0	0	0	0	1	0	1	4	7	3	0	0	1	6	0	1	4	4	1	6	1	6	6	6	1	4	1	1	1	1	1	1	0	3
91	18	1	69	1.79832	21.3361051063766	5	1	1	1	1	1	1	1	1	0	0	1	0	0	1	0	0	5	1	7	0	0	1	6	2	0	5	1	8	8	0	7	1	1	0	1	1	1	1	1	1	1	0	2
92	20	1	65	1.92024	17.6279712039842	5	2	1	2	1	1	1	1	1	0	0	0	0	0	1	0	1	1	1	7	0	0	1	6	2	0	5	1	8	8	0	7	1	1	0	1	1	1	1	1	1	1	0	3
93	18	1	50	1.73736	16.5649590900427	3	1	1	1	1	1	6	6	1	0	0	0	0	0	1	0	0	5	1	7	0	0	1	6	2	0	5	1	8	8	0	7	1	1	0	1	1	1	1	1	1	1	0	3
94	20	1	58	1.557528	23.9087168082676	4	1	6	8	3	1	1	1	1	1	0	0	0	0	1	0	0	5	1	7	0	0	1	6	2	1	3	2	1	5	0	7	1	1	0	1	1	1	1	1	1	1	0	3
95	19	1	65	1.79832	20.099229448036	5	1	1	1	1	1	1	1	1	0	1	0	0	0	1	0	0	5	1	7	0	0	1	6	2	0	5	1	8	8	0	7	1	1	0	1	1	1	1	1	1	1	0	2
96	21	1	59	1.58496	23.4863429950397	2	1	1	1	1	1	1	1	1	0	0	1	1	1	1	0	0	5	1	7	0	0	1	6	2	0	5	1	8	8	0	7	1	1	0	1	1	1	1	1	1	1	0	2
97	19	1	55	1.73736	18.2214549990469	2	1	1	1	1	1	1	1	1	0	0	0	0	0	1	0	0	5	1	7	0	0	1	6	2	0	5	1	8	8	0	7	1	1	0	1	1	1	1	2	1	1	0	2
98	20	1	63	1.70688	21.6239271764258	4	5	1	4	1	1	6	6	1	0	1	0	0	0	1	0	1	4	7	4	0	0	1	6	0	1	4	3	1	5	1	6	6	1	0	1	1	1	1	5	1	1	0	3
99	21	1	63	1.557528	25.9698130848424	4	2	1	1	1	1	1	1	1	0	1	0	0	0	1	0	0	5	1	7	0	0	1	6	2	1	4	2	3	2	0	7	1	1	0	1	1	1	1	3	1	1	0	2
100	21	1	63	1.557528	25.9698130848424	4	1	1	1	2	1	2	1	1	1	0	1	0	0	1	0	0	5	1	7	0	0	1	6	2	0	5	1	8	8	0	7	1	1	0	1	1	1	1	1	1	1	0	3
101	18	1	71	1.79832	21.954542935547	3	1	1	5	2	1	1	1	1	0	0	0	0	0	1	0	0	5	1	7	0	0	1	6	2	0	5	1	8	8	0	7	1	1	0	1	1	1	1	2	1	1	0	3
102	19	1	65	1.76784	20.7982811262227	5	1	6	8	1	1	6	6	1	1	0	0	0	0	1	0	0	5	1	7	0	0	1	6	2	0	5	1	8	8	0	7	1	1	0	1	1	1	1	1	1	1	0	4
103	19	1	55	1.64592	20.3023001686912	4	1	6	8	4	1	6	6	1	0	0	1	1	0	1	0	0	5	1	7	0	0	1	6	2	0	5	1	8	8	0	7	1	1	0	1	1	1	1	1	1	1	0	4
104	19	1	60	1.79832	18.5531348751101	3	1	1	1	1	1	6	6	1	0	0	0	0	0	1	0	0	5	1	7	0	0	1	6	2	0	5	1	8	8	0	7	1	1	0	1	1	1	1	1	1	1	0	3
105	20	1	58	1.61544	22.2252333274889	3	1	6	8	1	1	6	6	1	0	0	0	0	0	1	0	0	5	1	7	0	0	1	6	2	1	4	4	1	5	0	7	1	1	0	1	1	1	1	4	1	1	0	3
106	19	1	70	1.79832	21.6453240209618	5	1	1	1	1	1	1	1	1	0	0	1	1	1	1	0	0	5	1	7	0	0	1	6	2	1	4	2	1	3	0	7	1	1	0	1	1	1	1	2	1	1	0	3
107	19	1	60	1.79832	18.5531348751101	4	1	1	1	1	1	1	1	1	0	0	0	0	0	1	0	0	5	1	7	0	0	1	6	2	0	5	1	8	8	0	7	1	1	0	1	1	1	1	1	1	1	0	3
108	19	1	59	1.828	17.6562971333356	5	1	1	1	3	1	1	1	1	0	0	0	NA	NA	NA	NA	1	4	7	5	0	0	1	6	0	1	4	5	1	5	1	6	2	1	0	1	1	1	1	6	4	1	0	4
109	19	1	60	1.64592	22.1479638203904	5	1	6	8	1	1	6	6	1	0	0	1	0	0	1	0	0	5	1	7	0	0	1	6	2	0	5	1	8	8	0	7	1	1	0	1	1	1	1	1	1	1	0	4
110	21	1	78	1.76784	24.9579373514673	4	3	2	4	2	1	1	1	1	0	0	0	0	0	1	0	1	4	7	4	0	0	1	6	0	1	4	5	1	6	1	6	6	4	0	1	1	1	1	3	1	1	0	3
111	18	1	52	1.76784	16.6386249009782	5	1	6	8	1	1	1	1	1	0	0	0	0	0	1	0	0	5	1	7	0	0	1	6	2	0	5	1	8	8	0	7	1	1	0	1	1	1	1	1	1	1	0	3
112	20	1	67	1.70688	22.9968749336592	4	1	1	1	1	1	1	1	1	0	0	1	0	0	1	0	0	5	1	7	0	0	1	6	2	0	5	1	8	8	0	7	1	1	0	1	1	1	1	3	1	1	0	2
113	18	1	75	1.8288	22.4248133681453	5	1	6	8	1	1	6	6	1	0	0	0	0	0	1	0	0	5	1	7	0	0	1	6	2	0	5	1	8	8	0	7	1	1	0	1	1	1	1	1	1	1	0	3
114	20	1	62	1.79832	19.1715727042805	2	1	1	1	1	1	6	6	1	0	0	1	0	0	1	0	0	5	1	7	0	0	1	6	2	0	5	1	8	8	0	7	1	1	0	1	1	1	1	1	1	1	0	3
115	20	1	74	1.557528	30.5042248933069	5	1	1	1	1	1	1	1	1	1	0	0	0	0	1	0	0	5	1	7	0	0	1	6	2	1	4	1	8	8	0	7	1	1	1	2	2	1	1	1	1	1	0	2
116	21	1	58	1.61544	22.2252333274889	2	1	1	1	1	1	6	6	1	0	0	0	0	0	1	0	0	5	1	7	0	0	1	6	2	1	4	3	1	5	1	6	3	1	0	1	1	1	1	1	1	1	0	3
117	20	1	72	1.88976	20.1613306452419	5	2	6	8	1	1	6	6	1	0	0	0	0	0	1	0	1	4	7	4	0	0	1	6	0	1	4	4	1	5	1	6	3	1	0	1	1	1	1	1	1	1	0	4
118	19	1	65	1.64592	23.9936274720896	5	1	1	1	1	1	1	1	1	0	0	1	NA	NA	NA	NA	0	5	1	7	1	0	1	6	2	NA	NA	NA	NA	NA	0	7	1	1	0	1	1	1	1	2	1	1	0	3
119	21	1	57	1.70688	19.5645055405757	5	4	6	8	1	1	6	6	1	0	0	0	0	0	1	0	1	4	7	4	0	0	1	6	0	1	4	5	1	5	0	7	1	1	0	1	1	1	1	1	1	1	0	3
120	22	1	83	1.55448	34.348503059858	5	2	1	1	1	1	1	1	1	1	1	0	0	0	1	0	1	1	1	7	0	0	1	6	2	1	1	1	8	8	0	7	1	1	0	1	1	1	1	1	1	1	0	4
121	19	1	70	1.79832	21.6453240209618	5	1	1	2	1	1	1	1	1	0	1	1	0	0	1	0	0	5	1	7	0	0	1	6	2	1	4	2	1	1	0	7	1	1	0	1	1	1	1	6	1	1	0	3
122	20	1	54	1.70688	18.5347947226507	5	2	1	1	NA	NA	2	1	1	0	0	0	0	0	1	0	1	4	4	1	1	1	2	1	1	1	3	2	1	2	1	1	3	3	1	2	2	2	2	2	2	1	0	3
123	18	1	55	1.557528	22.6720590423227	5	1	6	8	1	1	6	6	1	1	0	0	0	0	1	0	0	5	1	7	0	0	1	6	2	0	5	1	8	8	0	7	1	1	0	1	1	1	1	4	1	1	0	1
124	21	1	40	1.585	15.9221407318214	5	1	1	1	1	1	1	1	1	0	0	1	0	0	1	0	NA	NA	NA	NA	0	0	1	6	NA	1	4	4	1	5	1	6	4	1	1	2	2	1	1	1	1	1	0	2
125	18	1	75	1.557528	30.9164441486219	3	1	1	1	1	1	6	6	1	0	0	1	NA	NA	NA	NA	0	5	1	7	0	0	1	6	2	0	5	1	8	8	0	7	1	1	0	1	1	1	1	1	1	1	0	4
126	19	1	60	1.79832	18.5531348751101	5	1	6	8	1	1	6	6	1	0	0	0	0	0	1	0	0	5	1	7	0	0	1	6	2	0	5	1	8	8	0	7	1	1	0	1	1	1	1	1	1	1	0	3
127	18	1	65	1.79832	20.099229448036	4	1	1	1	1	1	1	1	1	0	0	1	0	0	1	0	0	5	1	7	0	0	1	6	2	0	5	1	8	8	0	7	1	1	0	1	1	1	1	3	1	1	0	3
128	20	1	69	1.645	25.4986557773857	3	1	6	8	1	1	1	2	2	0	0	0	0	0	1	0	1	3	7	4	0	0	1	6	0	1	4	2	2	3	1	6	4	1	0	1	1	1	1	1	1	1	0	4
129	19	1	68	1.88976	19.0412567205063	4	1	6	8	3	1	1	1	1	0	1	1	0	0	1	0	0	5	1	7	0	0	1	6	2	1	3	2	1	5	0	7	1	1	0	1	1	1	1	1	1	1	0	3
130	19	1	75	1.8288	22.4248133681453	5	5	1	3	1	1	1	1	1	0	0	0	0	0	1	0	0	5	1	7	1	0	1	6	2	0	5	1	8	8	0	7	1	1	0	1	1	1	1	3	1	1	0	3
131	19	1	50	1.79832	15.4609457292584	5	3	6	8	1	1	6	6	1	0	0	0	0	0	1	0	0	5	1	7	0	0	1	6	2	0	5	1	8	8	0	7	1	1	0	1	1	1	1	1	1	1	0	2
132	22	1	72	1.64592	26.5775565844684	5	2	1	1	1	1	6	6	1	0	0	0	0	0	1	0	0	5	1	7	0	0	1	6	2	0	5	1	8	8	0	7	1	1	0	1	1	1	1	2	1	1	0	4
133	19	1	70	1.79832	21.6453240209618	4	2	1	1	1	1	1	1	1	0	0	0	0	0	1	0	0	5	1	7	0	0	1	6	2	1	4	2	3	2	0	7	1	1	0	1	1	1	1	3	1	1	0	2
134	18	1	58	1.554	24.0173985347731	5	1	2	7	5	1	1	1	1	1	1	0	0	0	1	0	0	5	1	7	0	0	1	6	2	0	5	1	8	8	0	7	1	1	0	1	1	1	1	1	1	1	0	2
135	21	1	59	1.61544	22.6084270055491	4	1	1	1	1	1	1	1	1	0	0	0	0	0	1	0	0	5	1	7	0	1	1	6	2	1	4	1	8	8	0	7	1	1	0	1	1	1	1	1	1	1	0	4
136	18	1	75	1.85928	21.6956001411779	5	1	6	8	1	1	6	6	1	0	0	0	0	0	1	0	0	5	1	7	0	0	1	6	2	0	5	1	8	8	0	7	1	1	0	1	1	1	1	1	1	1	0	3
137	19	1	65	1.76784	20.7982811262227	4	1	1	1	2	1	1	1	1	0	0	1	0	0	1	0	0	5	1	7	0	0	1	6	2	0	5	1	8	8	0	7	1	1	0	1	1	1	1	1	1	1	0	3
138	18	1	75	1.70688	25.7427704481259	5	1	1	1	1	1	1	1	1	0	0	1	0	0	1	0	0	5	1	7	0	0	1	6	2	0	5	1	8	8	0	7	1	1	0	1	1	1	1	1	1	1	0	3
139	20	1	76	1.557528	31.3286634039368	4	1	1	1	1	1	1	1	1	0	0	0	0	0	1	0	0	5	1	7	0	0	1	6	2	0	5	1	8	8	0	7	1	1	0	1	1	1	1	1	1	1	0	3
140	20	1	58	1.7068	19.90960872868	5	1	1	3	1	1	1	1	1	0	0	1	0	0	1	0	0	5	1	7	0	0	1	6	2	1	4	2	2	5	0	7	1	1	0	1	1	1	1	1	1	1	0	3
141	18	1	66	1.79832	20.4084483626211	3	3	1	1	1	1	1	1	1	1	0	0	0	0	1	0	0	5	1	7	0	0	1	6	2	1	3	1	8	8	0	7	1	1	0	1	1	1	1	2	1	1	0	1
142	21	1	80	1.829	23.9145699816545	5	3	2	7	1	1	2	1	1	1	1	1	0	0	1	0	0	5	1	7	0	0	1	6	2	1	4	2	1	1	0	7	1	1	0	1	1	1	1	1	1	1	0	4
143	19	1	52	1.73736	17.2275574536444	5	5	4	1	4	2	2	1	1	0	0	0	0	0	1	0	0	5	1	7	0	0	1	6	2	0	5	1	8	8	0	7	1	1	0	1	1	1	1	3	1	1	0	1
144	18	1	50	1.64592	18.456636516992	5	1	6	8	1	1	6	6	1	0	0	1	0	0	1	0	0	5	1	7	0	0	1	6	2	0	5	1	8	8	0	7	1	1	0	1	1	1	1	1	1	1	0	3
145	21	1	80	1.829	23.8	5	1	6	8	1	1	NA	NA	NA	0	0	0	0	0	1	0	0	5	1	7	0	0	1	6	2	1	4	2	2	1	0	7	1	1	0	1	1	1	1	1	1	1	0	4
146	18	1	62	1.73736	20.5405492716529	5	1	1	1	1	1	6	6	1	0	0	0	0	0	1	0	0	5	1	7	0	0	1	6	2	0	5	1	8	8	0	7	1	1	0	1	1	1	1	1	1	1	0	3
147	18	1	70	1.73736	23.1909427260597	5	1	6	8	1	1	6	6	1	0	0	0	0	0	1	0	0	5	1	7	0	0	1	6	2	0	5	1	8	8	0	7	1	1	0	1	1	1	1	1	1	1	0	4
148	20	1	72	1.6764	25.6198859505157	4	1	1	1	2	2	1	1	1	0	1	1	0	0	1	0	0	5	1	7	0	0	1	6	2	0	5	1	8	8	0	7	1	1	0	1	1	1	1	1	1	1	0	4
149	19	1	82	1.70688	28.1454290232844	4	1	1	6	2	2	NA	NA	NA	1	0	1	0	0	1	0	0	5	1	7	0	0	1	6	2	0	5	1	8	8	0	7	1	1	0	1	1	1	1	1	1	1	0	2
150	18	1	61	1.85928	17.6457547814913	4	5	1	1	1	1	1	1	1	0	1	0	0	0	1	0	0	5	1	7	0	0	1	6	2	0	5	1	8	8	0	7	1	1	0	1	1	1	1	1	1	1	0	2
151	18	1	74	1.8288	22.12581585657	5	1	1	3	8	1	1	1	1	0	0	0	0	0	1	0	0	5	1	7	0	0	1	6	2	0	5	1	8	8	0	7	1	1	0	1	1	1	1	1	1	1	0	3
152	21	1	54	1.6764	19.2149144628868	4	1	1	1	1	1	1	1	1	0	0	1	1	0	1	0	0	5	1	7	0	0	1	6	2	1	4	2	5	5	0	7	1	1	0	1	1	1	1	1	1	1	0	3
153	21	1	56	1.76784	17.9185191241303	5	1	1	1	1	1	1	1	1	0	1	0	0	0	1	0	0	5	1	7	1	0	1	6	2	0	5	1	8	8	1	6	2	1	0	1	1	1	1	2	1	1	0	1
154	18	1	55	1.58496	21.894048554698	5	1	6	8	1	1	6	6	1	0	0	0	0	0	1	0	1	4	7	4	0	0	1	6	0	1	4	3	1	5	0	7	1	1	NA	NA	NA	NA	NA	2	2	NA	0	3
155	18	1	75	1.85928	21.6956001411779	4	5	1	1	1	1	6	6	1	0	0	0	0	0	1	0	0	5	1	7	0	0	1	6	2	0	5	1	8	8	0	7	1	1	0	1	1	1	1	1	1	1	0	4
156	19	1	60	1.557528	24.7331553188975	5	1	1	1	1	1	1	1	1	0	0	0	0	0	1	0	0	5	1	7	0	0	1	6	2	0	5	1	8	8	0	7	1	1	0	1	1	1	1	1	1	1	0	3
157	18	1	64	1.737	21.2119374155044	5	1	1	1	1	1	1	1	1	0	0	0	0	0	1	0	0	5	1	7	0	0	1	6	2	0	5	1	8	8	0	7	1	1	0	1	1	1	1	1	1	1	0	3
158	18	1	53	1.73736	17.5588566354452	4	1	6	8	1	1	1	1	1	0	0	0	0	0	1	0	0	5	1	7	0	0	1	6	2	0	5	1	8	8	0	7	1	1	0	1	1	1	1	1	1	1	0	4
159	18	1	55	1.557528	22.6720590423227	3	1	6	8	2	1	1	1	1	0	0	1	0	0	1	0	0	5	1	7	0	0	1	6	2	0	5	1	8	8	0	7	1	1	0	1	1	1	1	2	1	1	0	3
160	18	1	57	1.61544	21.8420396494288	5	1	1	4	2	1	1	1	1	0	0	1	0	0	1	0	0	5	1	7	0	0	1	6	2	0	5	1	8	8	0	7	1	1	0	1	1	1	1	1	1	1	0	3
161	18	1	55	1.79832	17.0070403021843	5	1	1	2	1	1	3	1	1	0	0	0	0	0	1	0	0	5	1	7	0	0	1	6	2	0	5	1	8	8	0	7	1	1	0	1	1	1	1	1	1	1	0	2
162	21	1	80	1.829	23.9145699816545	5	3	2	7	1	1	2	1	1	1	1	1	0	0	1	0	1	4	7	5	0	0	1	6	0	1	4	2	1	4	1	6	5	1	0	1	1	1	1	1	1	1	0	4
163	22	1	58	1.6764	20.6382414601376	5	5	5	2	NA	NA	1	1	1	0	0	0	0	0	1	0	NA	NA	NA	NA	0	NA	NA	NA	NA	1	3	5	3	3	1	5	4	4	NA	NA	NA	NA	NA	4	3	NA	0	5
164	19	1	60	1.64592	22.1479638203904	3	1	6	8	1	1	6	6	1	0	0	1	0	0	1	0	0	5	1	7	0	0	1	6	2	0	5	1	8	8	0	7	1	1	0	1	1	1	1	1	1	1	0	4
165	21	1	55	1.70688	18.878031661959	4	1	6	8	1	1	1	1	1	0	0	1	0	0	1	0	0	5	1	7	0	0	1	6	2	0	5	1	8	8	0	7	1	1	0	1	1	1	1	1	1	1	1	2
166	21	1	53	1.584	21.1234822977247	5	1	6	8	1	1	6	6	1	0	0	0	0	0	1	0	0	5	1	7	0	0	1	6	2	0	5	1	8	8	0	7	1	1	0	1	1	1	1	1	1	1	0	4
167	19	1	70	1.79832	21.6453240209618	5	2	1	2	1	1	1	1	1	0	0	0	0	0	1	0	1	1	1	7	0	0	1	6	2	0	5	1	8	8	0	7	1	1	0	1	1	1	1	1	1	1	0	3
168	20	1	74	1.557528	30.5042248933069	5	1	1	4	1	1	1	1	1	0	0	1	0	0	1	0	0	5	1	7	0	0	1	6	2	1	3	2	5	1	0	7	1	1	0	1	1	1	1	1	1	1	0	3
169	18	1	40	1.61544	15.3277471224061	5	2	2	5	3	2	1	1	1	0	0	1	1	0	1	0	1	4	2	1	1	0	1	6	1	1	4	2	5	1	1	6	2	1	0	1	1	1	1	4	1	1	0	2
170	22	1	87	1.73736	28.8230288166742	5	1	1	1	1	1	1	1	1	0	0	1	0	0	1	0	0	5	1	7	0	0	1	6	2	1	4	3	1	6	0	7	1	1	0	1	1	1	1	2	1	1	0	4
171	20	1	70	1.73736	23.1909427260597	5	2	3	2	1	1	1	1	1	0	0	0	0	0	1	0	1	4	2	3	0	NA	NA	NA	NA	1	4	4	1	5	0	7	1	1	0	1	1	1	1	4	1	1	0	3
172	18	1	68	1.557528	28.0309093614172	5	1	6	8	1	1	6	6	1	0	0	0	0	0	1	0	0	5	1	7	0	0	1	6	2	0	5	1	8	8	0	7	1	1	0	1	1	1	1	1	1	1	0	2
173	21	1	70	1.615	26.8381753874762	5	1	1	1	1	1	1	1	1	0	0	0	0	0	1	0	0	5	1	7	0	0	1	6	2	1	4	1	8	8	0	7	1	1	0	1	1	1	1	1	1	1	0	4
174	19	1	57	1.615	21.8539428155163	5	1	1	1	1	1	1	1	1	1	1	0	0	0	1	0	0	5	1	7	0	0	1	6	2	0	5	1	8	8	0	7	1	1	0	1	1	1	1	1	1	1	0	3
175	20	1	60	1.76784	19.1984133472825	4	1	6	8	1	1	6	6	1	0	0	0	0	0	1	0	1	4	7	4	0	0	1	6	0	1	4	4	1	7	0	7	1	1	0	1	1	1	1	1	1	1	0	3
176	18	1	48	1.64592	17.7183710563123	5	1	6	8	1	1	6	6	1	0	0	0	0	0	1	0	0	5	1	7	0	0	1	6	2	0	5	1	8	8	0	7	1	1	0	1	1	1	1	1	1	1	0	4
177	19	1	72	1.79832	22.2637618501321	5	1	1	2	1	1	1	1	1	0	0	0	0	0	1	0	1	3	1	7	1	1	1	6	1	1	3	1	8	8	1	5	6	1	0	1	1	1	1	1	1	1	0	3
178	19	1	68	1.55448	28.1409422659078	5	1	1	1	1	1	6	6	1	0	0	0	0	0	1	0	0	5	1	7	0	0	1	6	2	1	4	1	8	8	0	7	1	1	0	1	1	1	1	1	1	1	0	3
179	18	1	64	1.85928	18.5135787871385	5	1	6	8	1	1	6	6	1	0	0	0	0	0	1	0	1	3	1	7	1	1	1	6	2	1	2	1	8	8	0	7	1	1	0	1	1	1	1	2	1	1	0	4
180	22	1	83	1.79832	25.665169910569	4	4	1	4	4	1	6	6	1	0	0	0	0	0	1	0	0	5	1	7	0	0	1	6	2	1	4	3	2	1	0	7	1	1	0	1	1	1	1	1	1	1	0	3
181	21	1	80	1.829	23.9145699816545	5	3	2	7	1	1	2	1	1	1	1	1	0	0	1	0	0	5	1	7	0	0	1	6	2	1	4	2	1	1	0	7	1	1	0	1	1	1	1	1	1	1	0	4
182	18	1	55	1.73736	18.2214549990469	4	1	1	1	1	1	6	6	1	0	0	0	0	0	1	0	0	5	1	7	0	0	1	6	2	0	5	1	8	8	0	7	1	1	0	1	1	1	1	1	1	1	0	3
183	18	1	63	1.76784	20.1583340146466	5	2	1	2	3	3	4	2	3	0	0	0	0	0	1	0	1	1	4	1	1	0	1	6	0	1	3	3	2	4	0	7	1	1	0	1	1	1	1	3	1	1	0	1
184	18	1	56	1.737	18.5604452385663	3	1	1	1	1	1	1	1	1	1	1	0	0	0	1	0	0	5	1	7	0	0	1	6	2	0	5	1	8	8	0	7	1	1	0	1	1	1	1	1	1	1	0	3
185	20	1	80	1.85928	23.1419734839231	4	1	NA	NA	3	1	1	1	1	0	0	0	0	0	1	0	0	5	1	7	0	0	1	6	2	0	5	1	8	8	0	7	1	1	0	1	1	1	1	1	1	1	0	3
186	21	1	80	1.76784	25.5978844630433	5	1	1	2	1	1	1	1	1	1	0	0	0	0	1	0	0	5	1	7	0	0	1	6	2	1	4	2	1	1	0	7	1	1	0	1	1	1	1	6	1	1	0	3
187	18	1	70	1.70688	24.0265857515842	5	1	1	1	1	1	1	1	1	0	0	0	0	0	1	0	0	5	1	7	0	0	1	6	2	0	5	1	8	8	0	7	1	1	0	1	1	1	1	2	1	1	0	4
188	21	1	83	1.79832	25.665169910569	5	5	5	7	1	1	1	1	1	0	1	0	0	0	1	0	0	5	1	7	0	0	1	6	2	0	5	1	8	8	0	7	1	1	0	1	1	1	1	1	1	1	0	2
189	21	1	80	1.829	23.9145699816545	5	1	6	8	1	1	NA	NA	NA	0	0	0	0	0	1	0	0	5	1	7	0	0	1	6	2	1	4	2	2	1	0	7	1	1	0	1	1	1	1	1	1	1	0	4
190	18	1	45	1.70688	15.4456622688756	4	2	1	1	1	1	1	1	1	0	0	0	0	0	1	0	0	5	1	7	0	0	1	6	2	0	5	1	8	8	0	7	1	1	0	1	1	1	1	1	1	1	0	2
191	18	1	55	1.79832	17.0070403021843	4	1	1	1	1	1	1	1	1	0	0	1	0	0	1	0	0	5	1	7	0	0	1	6	2	0	5	1	8	8	0	7	1	1	0	1	1	1	1	1	1	1	0	2
192	19	1	51	1.828	15.2622229457646	5	1	1	1	3	1	1	1	1	0	0	0	NA	NA	NA	NA	0	5	1	7	0	0	1	6	2	0	5	1	8	8	0	7	1	1	0	1	1	1	1	6	4	1	0	4
193	18	1	65	1.55448	26.8994301071177	5	1	1	1	1	1	1	1	1	0	0	0	0	0	1	0	0	5	1	7	0	0	1	6	2	0	5	1	8	8	0	7	1	1	0	1	1	1	1	1	1	1	0	5
194	19	1	42	1.64592	15.5035746742733	5	1	6	8	1	1	6	6	1	0	0	0	0	0	1	0	0	5	1	7	0	0	1	6	2	0	5	1	8	8	0	7	1	1	0	1	1	1	1	1	1	1	0	2
195	21	1	74	1.70688	25.3995335088176	5	2	1	2	1	1	1	1	1	0	0	1	0	0	1	0	0	5	1	7	0	0	1	6	2	1	3	2	5	1	0	7	1	1	0	1	1	1	1	1	1	1	0	4
196	21	1	59	1.70688	20.2509794191924	5	1	1	5	1	1	NA	NA	NA	0	0	1	0	0	1	0	0	5	1	7	0	0	1	6	2	1	4	2	2	1	0	7	1	1	0	1	1	1	1	2	1	1	0	2
197	19	1	61	1.76784	19.5183869030705	2	4	3	3	1	1	1	1	1	1	0	0	0	0	1	0	NA	NA	NA	NA	1	1	1	6	NA	1	4	4	1	5	0	7	1	1	0	1	1	1	1	4	1	1	0	3
198	19	1	83	1.88976	23.241533938265	4	2	1	1	1	1	1	1	1	0	0	0	0	0	1	0	0	5	1	7	0	0	1	6	2	0	5	1	8	8	0	7	1	1	0	1	1	1	1	1	1	1	0	2
199	19	1	54	1.61544	20.6924586152483	4	1	1	1	1	1	6	6	1	0	0	0	0	0	1	0	1	4	7	4	0	0	1	6	0	1	4	3	1	5	1	6	4	1	0	1	1	1	1	1	1	1	0	3
200	19	1	57	1.73736	18.8840533626486	5	1	6	8	1	1	6	6	1	0	1	0	0	0	1	0	0	5	1	7	0	0	1	6	2	1	4	3	1	7	1	6	3	1	0	1	1	1	1	1	1	1	0	3
201	19	1	82	1.76784	26.2378315746194	5	1	1	1	1	1	1	1	1	0	0	0	0	0	1	0	0	5	1	7	0	0	1	6	2	0	5	1	8	8	0	7	1	1	0	1	1	1	1	1	1	1	0	3
202	22	1	66	1.557528	27.2064708507872	5	5	2	2	1	1	2	1	1	0	0	0	0	0	1	0	1	1	4	2	0	NA	NA	NA	NA	1	1	3	1	1	NA	NA	NA	NA	0	1	1	1	1	1	1	1	0	3
203	20	1	58	1.557528	23.9087168082676	5	1	6	8	1	1	6	6	1	0	0	1	0	0	1	0	0	5	1	7	0	0	1	6	2	0	5	1	8	8	0	7	1	1	0	1	1	1	1	1	1	1	0	2
204	18	1	50	1.73736	16.5649590900427	3	1	6	8	2	1	6	6	1	0	0	0	0	0	1	0	0	5	1	7	0	0	1	6	2	0	5	1	8	8	0	7	1	1	0	1	1	1	1	1	1	1	0	4
205	19	1	85	1.76784	27.1977522419835	4	1	6	8	1	1	6	6	1	0	0	0	0	0	1	0	0	5	1	7	0	0	1	6	2	0	5	1	8	8	0	7	1	1	0	1	1	1	1	1	1	1	0	4
206	19	1	68	1.76784	21.7582017935868	5	2	2	1	1	1	1	1	1	0	0	0	0	0	1	0	1	4	1	7	1	0	1	6	0	1	4	3	2	3	0	7	1	1	0	1	1	1	1	1	1	1	0	2
207	22	1	78	1.8288	23.3218059028711	4	1	1	1	1	1	1	1	1	0	0	0	0	0	1	0	0	5	1	7	0	0	1	6	2	0	5	1	8	8	0	7	1	1	0	1	1	1	1	1	1	1	0	3
208	21	1	58	1.64592	21.4096983597107	2	1	1	2	1	1	6	6	1	0	0	0	0	0	1	0	1	4	7	4	0	0	1	6	0	1	4	3	1	5	1	6	6	1	0	1	1	1	1	1	1	1	0	4
209	22	1	54	1.70688	18.5347947226507	5	1	1	1	4	1	1	1	1	0	0	1	0	0	1	0	0	5	1	7	0	0	1	6	2	0	5	1	8	8	0	7	1	1	0	1	1	1	1	1	1	1	0	2
210	18	1	64	1.85928	18.5135787871385	4	1	1	2	1	1	1	1	1	0	0	0	0	0	1	0	0	5	1	7	1	0	1	6	2	0	5	1	8	8	0	7	1	1	0	1	1	1	1	2	1	1	0	3
211	19	1	60	1.557528	24.7331553188975	5	5	1	3	1	1	1	1	1	0	0	0	0	0	1	0	0	5	1	7	1	0	1	6	2	0	5	1	8	8	0	7	1	1	0	1	1	1	1	3	1	1	0	3
212	19	1	61	1.76784	19.5183869030705	5	1	1	1	1	1	1	1	1	0	0	0	0	0	1	0	0	5	1	7	0	0	1	6	2	0	5	1	8	8	0	7	1	1	0	1	1	1	1	3	1	1	0	2
213	18	1	59	1.554	24.4314916129588	5	1	1	1	1	1	1	1	1	1	1	0	0	0	1	0	0	5	1	7	0	0	1	6	2	0	5	1	8	8	0	7	1	1	0	1	1	1	1	1	1	1	0	3
214	21	1	70	1.6764	24.9082224518903	5	2	1	1	2	1	6	6	1	1	1	1	0	0	1	0	1	3	5	3	0	NA	NA	NA	NA	1	4	6	5	5	1	6	6	5	1	5	4	2	2	2	4	1	1	3
215	19	1	65	1.557528	26.7942515954723	4	1	1	1	2	1	2	1	1	0	0	1	NA	NA	NA	NA	0	5	1	7	0	0	1	6	2	0	5	1	8	8	0	7	1	1	0	1	1	1	1	1	1	1	0	3
216	18	1	68	1.61544	26.0571701080905	3	1	6	8	1	1	6	6	1	0	1	1	0	0	1	0	1	4	7	3	0	0	1	6	0	1	4	2	1	5	0	7	1	1	0	1	1	1	1	2	1	1	0	2
217	20	1	63	1.58496	25.0786374353814	5	1	6	8	1	1	6	6	1	0	0	0	0	0	1	0	0	5	1	7	0	0	1	6	2	0	5	1	8	8	NA	NA	NA	NA	0	1	1	1	1	1	1	1	1	4
218	19	1	65	1.557528	26.7942515954723	5	1	1	2	2	1	1	1	1	0	0	0	0	0	1	0	0	5	1	7	0	0	1	6	2	0	5	1	8	8	0	7	1	1	0	1	1	1	1	2	1	1	0	3
219	21	1	58	1.6764	20.6382414601376	5	1	1	1	3	1	1	1	1	0	0	1	NA	NA	NA	NA	1	4	1	7	1	0	1	6	1	1	3	4	2	1	1	6	2	1	0	1	1	1	1	1	1	1	0	3
220	18	1	62	1.6764	22.0615684573885	5	1	1	1	1	1	6	6	1	0	0	0	0	0	1	0	0	5	1	7	0	0	1	6	2	0	5	1	8	8	0	7	1	1	0	1	1	1	1	1	1	1	0	3
221	19	1	65	1.64592	23.9936274720896	5	1	1	1	1	1	1	1	1	0	0	1	0	0	1	0	0	5	1	7	0	0	1	6	2	0	5	1	8	8	0	7	1	1	0	1	1	1	1	1	1	1	0	3
222	19	1	52	1.61544	19.926071259128	4	1	6	8	1	1	6	6	1	0	0	0	0	0	1	0	0	5	1	7	0	0	1	6	2	0	5	1	8	8	0	7	1	1	0	1	1	1	1	1	1	1	0	3
223	18	1	60	1.79832	18.5531348751101	4	1	1	3	1	1	NA	NA	NA	1	0	0	0	0	1	0	0	5	1	7	0	0	1	6	2	1	4	1	8	8	NA	NA	NA	NA	1	6	5	6	1	6	6	3	0	5
224	19	1	63	1.76784	20.1583340146466	5	1	1	1	1	1	1	1	1	0	0	0	0	0	1	0	0	5	1	7	0	0	1	6	2	0	5	1	8	8	0	7	1	1	0	1	1	1	1	1	1	1	0	3
225	19	1	55	1.58496	21.894048554698	5	1	1	1	1	1	1	1	1	0	0	0	0	0	1	0	0	5	1	7	0	0	1	6	2	0	5	1	8	8	0	7	1	1	0	1	1	1	1	4	1	1	0	4
226	18	1	68	1.557528	28.0309093614172	4	5	1	1	1	1	1	1	1	0	0	0	0	0	1	0	0	5	1	7	0	0	1	6	2	0	5	1	8	8	0	7	1	1	0	1	1	1	1	1	1	1	0	2
227	21	1	70	1.557528	28.8553478720471	5	2	1	1	1	1	2	1	1	0	0	0	0	0	1	0	1	4	1	7	1	0	1	6	2	1	4	3	1	5	0	7	1	1	0	1	1	1	1	2	1	1	0	2
228	18	1	67	1.64592	24.7318929327692	3	3	6	8	1	1	6	6	1	0	1	0	0	0	1	0	0	5	1	7	0	0	1	6	2	0	5	1	8	8	0	7	1	1	0	1	1	1	1	3	1	1	0	3
229	19	1	70	1.767	22.4194493206747	5	1	1	2	1	1	1	1	1	0	0	1	0	0	1	0	0	5	1	7	0	0	1	6	2	0	5	1	8	8	0	7	1	1	0	1	1	1	1	3	1	1	0	3
230	20	1	70	1.58496	27.8651527059793	5	1	1	1	1	1	6	6	1	0	0	0	0	0	1	0	0	5	1	7	0	0	1	6	2	1	4	3	1	5	0	7	1	1	0	1	1	1	1	1	1	1	0	4
231	19	1	56	1.70688	19.2212686012674	2	5	5	7	1	1	1	1	1	0	1	0	0	0	1	0	0	5	1	7	0	0	1	6	2	0	5	1	8	8	0	7	1	1	0	1	1	1	1	1	1	1	0	2
232	21	1	55	1.654	20.1044260442239	5	1	1	1	1	1	1	1	1	0	0	1	0	0	1	0	1	4	7	4	0	0	1	6	0	NA	NA	NA	NA	NA	1	6	2	1	0	1	1	1	1	6	4	1	0	4
233	19	1	47	1.61544	18.0101028688272	4	1	1	1	1	1	6	6	1	0	0	0	0	0	1	0	0	5	1	7	0	0	1	6	2	1	4	2	1	5	0	7	1	1	0	1	1	1	1	1	1	1	0	3
234	19	1	59	1.524	25.4028285834349	5	1	6	8	1	1	6	6	1	0	0	0	0	0	1	0	1	4	7	4	0	1	1	6	0	1	4	3	1	5	1	6	3	1	0	1	1	1	1	1	1	1	0	3
235	21	1	65	1.64592	23.9936274720896	4	1	1	1	1	1	1	1	1	0	0	1	0	0	1	0	0	5	1	7	0	0	1	6	2	0	5	1	8	8	0	7	1	1	0	1	1	1	1	1	1	1	0	4
236	20	1	82	1.8288	24.5177959491722	2	1	1	7	2	1	5	1	1	0	0	0	0	0	1	0	0	5	1	7	0	0	1	6	2	1	3	6	1	7	0	7	1	1	0	1	1	1	1	5	1	1	0	3
237	19	1	69	1.73736	22.8596435442589	5	1	1	1	1	1	1	1	1	0	0	0	0	0	1	0	0	5	1	7	1	0	1	6	2	0	5	1	8	8	0	7	1	1	0	1	1	1	1	1	1	1	0	3
238	22	1	83	1.79832	25.665169910569	5	4	1	4	4	1	6	6	1	0	0	0	0	0	1	0	0	5	1	7	0	0	1	6	2	1	4	3	2	1	0	7	1	1	0	1	1	1	1	1	1	1	0	3
239	18	1	67	1.79832	20.7176672772063	5	1	1	5	8	8	6	6	1	1	1	1	0	0	1	0	0	5	1	7	0	0	1	6	2	1	4	2	1	1	1	6	2	2	NA	NA	NA	NA	NA	6	1	NA	1	4
240	19	1	63	1.70688	21.6239271764258	4	1	1	1	1	1	1	1	1	0	0	0	0	0	1	0	0	5	1	7	0	0	1	6	2	0	5	1	8	8	0	7	1	1	0	1	1	1	1	1	1	1	0	3
241	19	1	65	1.76784	20.7982811262227	3	1	1	1	1	1	1	1	1	0	0	1	0	0	1	0	0	5	1	7	1	0	1	6	2	0	5	1	8	8	0	7	1	1	0	1	1	1	1	2	1	1	0	3
242	18	1	84	1.79832	25.9743888251542	5	1	6	8	1	1	1	1	1	0	0	1	0	0	1	0	0	5	1	7	0	0	1	6	2	0	5	1	8	8	0	7	1	1	0	1	1	1	1	1	1	1	0	4
243	19	1	62	1.58496	24.680563825296	5	1	6	8	1	1	6	6	1	0	0	0	0	0	1	0	1	4	7	4	0	0	1	6	0	1	4	3	1	7	0	7	1	1	0	1	1	1	1	3	1	1	0	3
244	21	1	59	1.69641	20.5017231156026	4	1	1	1	1	1	1	1	1	0	0	0	0	0	1	0	0	5	1	7	0	0	1	6	2	0	5	1	8	8	0	7	1	1	0	1	1	1	1	2	1	1	0	3
245	19	1	65	1.76784	20.7982811262227	4	1	1	3	1	1	1	1	1	0	0	0	0	0	1	0	0	5	1	7	0	0	1	6	2	1	4	1	8	8	0	7	1	1	0	1	1	1	1	1	1	1	0	4
246	20	1	64	1.557528	26.3820323401573	5	5	1	1	1	1	1	1	1	0	0	0	0	0	1	0	0	5	1	7	0	0	1	6	2	0	5	1	8	8	0	7	1	1	0	1	1	1	1	4	1	1	0	3
247	19	1	73	1.73736	24.1848402714623	3	3	1	3	2	1	1	1	1	0	1	1	0	0	1	0	0	5	1	7	0	0	1	6	2	0	5	1	8	8	0	7	1	1	0	1	1	1	1	2	1	1	0	3
248	21	1	50	1.76784	15.9986777894021	5	1	1	1	1	1	1	1	1	0	0	0	0	0	1	0	0	5	1	7	0	0	1	6	2	0	5	1	8	8	0	7	1	1	0	1	1	1	1	4	1	1	0	2
249	18	1	56	1.76784	17.9185191241303	5	2	6	8	1	1	1	1	1	0	0	0	0	0	1	0	0	5	1	7	0	0	1	6	2	0	5	1	8	8	0	7	1	1	0	1	1	1	1	1	1	1	0	1
250	19	1	56	1.6764	19.9265779615122	1	2	1	5	4	1	NA	NA	NA	0	0	1	NA	NA	NA	NA	1	4	7	6	1	1	7	5	1	NA	NA	NA	NA	NA	1	1	6	6	1	6	5	1	1	3	1	1	1	3
251	21	1	74	1.70688	25.3995335088176	5	2	1	2	1	1	1	1	1	0	0	1	0	0	1	0	0	5	1	7	0	0	1	6	2	1	3	2	5	1	0	7	1	1	0	1	1	1	1	1	1	1	0	4
252	19	1	63	1.70688	21.6239271764258	1	2	1	1	5	1	1	1	1	0	0	0	0	0	1	0	0	5	1	7	0	0	1	6	2	0	5	1	8	8	1	5	2	2	0	1	1	1	1	1	1	1	0	3
253	22	1	78	1.8288	23.3218059028711	5	1	1	1	1	1	1	1	1	0	0	0	0	0	1	0	0	5	1	7	0	0	1	6	2	0	5	1	8	8	0	7	1	1	0	1	1	1	1	1	1	1	0	3
254	18	1	55	1.58496	21.894048554698	2	1	1	1	1	1	6	6	1	0	0	0	0	0	1	0	1	3	7	4	0	0	1	6	0	NA	NA	NA	NA	NA	0	7	1	1	0	1	1	1	1	1	1	1	0	4
255	21	1	70	1.615	26.8381753874762	5	1	1	1	1	1	1	1	1	0	0	0	0	0	1	0	1	4	7	4	0	0	1	6	0	1	4	5	1	7	0	7	1	1	0	1	1	1	1	1	1	1	0	4
256	19	1	69	1.73736	22.8596435442589	1	2	1	5	4	1	NA	NA	NA	1	1	0	0	0	1	0	1	4	7	6	1	1	7	5	1	NA	NA	NA	NA	NA	1	1	6	6	1	6	5	1	1	3	1	1	1	3
257	22	1	80	1.88976	22.4014784947133	4	1	6	8	1	1	6	6	1	0	0	0	0	0	1	0	0	5	1	7	0	0	1	6	2	0	5	1	8	8	0	7	1	1	0	1	1	1	1	1	1	1	0	5
258	21	1	62	1.79832	19.1715727042805	5	2	NA	NA	1	1	1	1	1	0	0	0	0	0	1	0	1	4	2	1	0	NA	NA	NA	NA	1	4	4	1	2	0	7	1	1	0	1	1	1	1	1	1	1	0	3
259	18	1	66	1.79832	20.4084483626211	4	1	6	8	1	1	6	6	1	0	0	0	0	0	1	0	0	5	1	7	0	0	1	6	2	0	5	1	8	8	0	7	1	1	0	1	1	1	1	2	1	1	0	3
260	22	1	66	1.557528	27.2064708507872	5	1	6	8	1	1	6	6	1	0	0	0	0	0	1	0	0	5	1	7	0	0	1	6	2	0	5	1	8	8	0	7	1	1	0	1	1	1	1	1	1	1	0	3
261	20	1	60	1.76784	19.1984133472825	5	1	1	3	4	3	1	1	2	0	0	0	0	0	1	0	0	5	1	7	0	0	1	6	2	0	5	1	8	8	0	7	1	1	0	1	1	1	1	1	3	1	1	3
262	20	1	62	1.70688	21.2806902371174	5	3	6	8	1	1	1	1	1	0	0	0	0	0	1	0	0	5	1	7	0	0	1	6	2	1	4	2	5	1	0	7	1	1	0	1	1	1	1	1	1	1	0	4
263	21	1	70	1.557528	28.8553478720471	5	2	1	1	1	1	2	1	1	0	0	0	0	0	1	0	1	4	1	7	1	0	1	6	2	1	4	3	1	5	0	7	1	1	0	1	1	1	1	2	1	1	0	2
264	20	1	53	1.64592	19.5640347080115	3	1	6	8	1	1	6	6	1	0	0	0	0	0	1	0	1	4	1	7	0	0	1	6	2	1	4	3	1	7	1	6	4	1	0	1	1	1	1	1	1	1	0	3
265	19	1	50	1.70688	17.1618469654173	4	1	1	1	1	1	1	1	1	0	0	0	0	0	1	0	0	5	1	7	0	0	1	6	2	0	5	1	8	8	0	7	1	1	0	1	1	1	1	1	1	1	0	3
266	19	1	60	1.76784	19.1984133472825	2	1	1	1	1	1	1	1	1	0	0	1	0	0	1	0	0	5	1	7	0	0	1	6	2	0	5	1	8	8	0	7	1	1	0	1	1	1	1	1	1	1	0	3
267	19	1	50	1.79832	15.4609457292584	4	3	1	1	1	1	1	1	1	1	0	0	0	0	1	0	0	5	1	7	0	0	1	6	2	1	4	1	8	8	0	7	1	1	0	1	1	1	1	1	1	1	0	4
268	20	1	56	1.79832	17.3162592167694	5	1	1	2	2	1	2	1	1	1	0	1	0	0	1	0	1	3	7	4	1	0	1	6	0	1	3	4	2	7	1	5	6	6	1	2	1	1	1	4	1	1	1	4
269	19	2	54	1.6764	19.2149144628868	3	1	1	1	1	1	6	6	1	0	0	0	0	0	1	0	0	5	1	7	0	0	1	6	2	0	5	1	8	8	0	7	1	1	0	1	1	1	1	1	1	1	0	3
270	19	2	60	1.58496	23.8844166051251	4	1	1	1	1	1	1	1	1	0	0	0	0	0	1	0	0	5	1	7	0	0	1	6	2	0	5	1	8	8	0	7	1	1	0	1	1	1	1	1	1	1	0	5
271	20	2	55	1.64592	20.3023001686912	5	1	1	1	2	1	6	6	1	0	0	1	0	0	1	0	1	1	1	7	1	0	1	6	2	NA	NA	NA	NA	NA	0	7	1	1	0	1	1	1	1	1	2	1	0	3
272	18	2	60	1.6764	21.3499049587631	5	1	1	5	2	1	1	1	1	0	0	0	0	0	1	0	0	5	1	7	0	0	1	6	2	0	5	1	8	8	0	7	1	1	0	1	1	1	1	2	1	1	0	3
273	21	2	44	1.58496	17.5152388437584	5	1	6	8	1	1	1	1	1	0	0	0	0	0	1	0	0	5	1	7	0	0	1	6	2	0	5	1	8	8	0	7	1	1	0	1	1	1	1	1	1	1	0	2
274	21	2	48	1.557528	19.786524255118	2	1	1	1	1	1	6	6	1	0	0	0	0	0	1	0	0	5	1	7	0	0	1	6	2	0	5	1	8	8	0	7	1	1	0	1	1	1	1	1	1	1	0	2
275	19	2	50	1.6764	17.7915874656359	3	1	6	8	1	1	1	1	1	0	0	0	0	0	1	0	0	5	1	7	0	0	1	6	2	1	1	1	8	8	0	7	1	1	NA	NA	NA	NA	NA	2	1	NA	0	3
276	18	2	70	1.58496	27.8651527059793	5	1	6	8	1	1	6	6	1	0	0	0	0	0	1	0	1	4	1	7	0	0	1	6	2	1	4	1	8	8	0	7	1	1	0	1	1	1	1	1	1	1	0	4
277	20	2	50	1.88976	14.0009240591958	5	1	1	1	1	1	6	6	1	1	1	0	0	0	1	0	0	5	1	7	0	0	1	6	2	0	5	1	8	8	0	7	1	1	0	1	1	1	1	1	1	1	0	3
278	20	2	47	1.6764	16.7240922176977	2	1	6	8	1	1	6	6	1	0	0	0	0	0	1	0	0	5	1	7	0	0	1	6	2	0	5	1	8	8	0	7	1	1	0	1	1	1	1	1	1	1	0	3
279	21	2	65	1.76784	20.7982811262227	5	1	6	8	1	1	6	6	1	0	0	0	0	0	1	0	0	5	1	7	0	0	1	6	2	0	5	1	8	8	0	7	1	1	0	1	1	1	1	1	1	1	0	4
280	19	2	85	1.76784	27.1977522419835	5	1	6	8	1	1	6	6	1	0	0	0	0	0	1	0	0	5	1	7	0	0	1	6	2	0	5	1	8	8	0	7	1	1	0	1	1	1	1	1	1	1	0	4
281	19	2	70	1.6764	24.9082224518903	5	1	1	1	4	1	NA	NA	NA	1	1	1	NA	NA	NA	NA	0	5	1	7	0	0	1	6	2	0	5	1	8	8	0	7	1	1	0	1	1	1	1	1	1	1	0	4
282	18	2	62	1.6764	22.0615684573885	5	1	1	1	1	1	6	6	1	0	0	1	1	0	1	0	0	5	1	7	0	0	1	6	2	0	5	1	8	8	0	7	1	1	0	1	1	1	1	1	1	1	0	3
283	19	2	43	1.58496	17.117165233673	4	1	1	1	1	1	6	6	1	0	0	0	0	0	1	0	0	5	1	7	0	0	1	6	2	0	5	1	8	8	0	7	1	1	0	1	1	1	1	2	1	1	0	2
284	19	2	52	1.61544	19.926071259128	4	1	6	8	1	1	6	6	1	0	0	0	0	0	1	0	0	5	1	7	0	0	1	6	2	0	5	1	8	8	0	7	1	1	0	1	1	1	1	1	1	1	0	3
285	21	2	42	1.6764	14.9449334711342	4	1	1	1	1	1	1	1	1	0	0	0	0	0	1	0	0	5	1	7	0	0	1	6	2	0	5	1	8	8	0	7	1	1	0	1	1	1	1	1	1	1	0	2
286	19	2	68	1.61544	26.0571701080905	4	1	6	8	1	1	6	6	1	0	0	0	0	0	1	0	0	5	1	7	0	0	1	6	2	0	5	1	8	8	0	7	1	1	0	1	1	1	1	1	1	1	0	3
287	19	2	49	1.58496	19.5056068941855	4	1	6	8	1	1	2	1	1	0	0	0	0	0	1	0	0	5	1	7	0	0	1	6	2	1	4	2	2	1	0	7	1	1	0	1	1	1	1	1	1	1	0	3
288	19	2	49	1.61544	18.7764902249475	3	1	6	8	1	1	6	6	1	0	0	1	0	0	1	0	0	5	1	7	0	0	1	6	2	1	4	2	5	3	1	5	4	2	1	2	1	1	1	1	1	1	0	3
289	19	2	42	1.64592	15.5035746742733	3	1	6	8	1	1	1	1	1	0	0	0	1	0	1	0	0	5	1	7	0	0	1	6	2	NA	NA	NA	NA	NA	0	7	1	1	0	1	1	1	1	1	1	1	0	2
290	19	2	43	1.524	18.5139259167407	4	1	6	8	2	1	4	1	1	0	0	0	0	0	1	0	0	5	1	7	0	0	1	6	2	0	5	1	8	8	0	7	1	1	0	1	1	1	1	1	1	1	0	3
291	21	2	58	1.524	24.9722721667666	3	1	6	8	1	1	6	6	1	0	0	0	0	0	1	0	0	5	1	7	0	0	1	6	2	0	5	1	8	8	0	7	1	1	0	1	1	1	1	1	1	1	0	3
292	21	2	45	1.252728	28.6747040777604	4	1	1	1	8	1	1	1	1	0	0	0	0	0	1	0	0	5	1	7	0	0	1	6	2	1	4	1	8	8	0	7	1	1	0	1	1	1	1	2	1	1	0	4
293	19	2	81	1.70688	27.802192083976	5	1	6	8	1	1	6	6	1	0	1	0	0	0	1	0	0	5	1	7	0	0	1	6	2	0	5	1	8	8	0	7	1	1	0	1	1	1	1	3	1	1	0	5
294	18	2	56	1.76784	17.9185191241303	3	1	1	1	1	1	1	1	1	0	0	1	0	0	1	0	0	5	1	7	0	0	1	6	2	1	3	2	6	1	0	7	1	1	0	1	1	1	1	1	1	1	0	3
295	20	2	48	1.58496	19.1075332841001	5	5	6	8	1	1	6	6	1	0	0	0	0	0	1	0	1	4	1	7	0	0	1	6	2	1	4	1	8	8	0	7	1	1	0	1	1	1	1	1	1	1	0	3
296	20	2	69	1.645	25.46	5	1	6	8	2	1	1	1	1	0	0	0	0	0	1	0	0	5	1	7	0	0	1	6	2	0	5	1	8	8	0	7	1	1	0	1	1	1	1	1	1	1	0	3
297	19	2	50	1.61544	19.1596839030077	4	1	6	8	1	1	6	6	1	0	0	1	0	0	1	0	0	5	1	7	0	0	1	6	2	1	3	1	8	8	0	7	1	1	0	1	1	1	1	3	2	1	0	3
298	21	2	50	1.70688	17.1618469654173	5	1	1	5	1	1	NA	NA	NA	0	0	1	0	0	1	0	0	5	1	7	0	0	1	6	2	1	4	2	2	1	0	7	1	1	0	1	1	1	1	2	1	1	0	2
299	19	2	60	1.73736	19.8779509080512	5	1	1	1	1	1	6	6	1	0	0	0	0	0	1	0	0	5	1	7	0	0	1	6	2	0	5	1	8	8	0	7	1	1	0	1	1	1	1	1	1	1	0	2
300	21	2	54	1.58496	21.4959749446126	5	1	1	1	1	1	6	6	1	0	0	0	0	0	1	0	0	5	1	7	0	0	1	6	2	NA	NA	NA	NA	NA	0	7	1	1	0	1	1	1	1	1	1	1	0	2
301	19	2	50	1.524	21.5278208334194	4	1	1	1	1	1	1	1	1	0	0	1	0	0	1	0	0	5	1	7	0	0	1	6	2	0	5	1	8	8	0	7	1	1	0	1	1	1	1	1	1	1	0	3
302	19	2	55	1.58496	21.894048554698	4	3	1	1	3	1	6	6	1	0	0	0	0	0	1	0	0	5	1	7	0	0	1	6	2	1	4	1	8	8	0	7	1	1	0	1	1	1	1	1	1	1	0	4
303	18	2	48	1.58496	19.1075332841001	5	1	1	1	1	1	6	6	1	0	0	0	0	0	1	0	0	5	1	7	0	0	1	6	2	0	5	1	8	8	0	7	1	1	0	1	1	1	1	1	1	1	0	3
304	20	2	50	1.6764	17.7915874656359	4	1	6	8	1	1	6	6	1	0	0	0	0	0	1	0	0	5	1	7	0	0	1	6	2	0	5	1	8	8	0	7	1	1	0	1	1	1	1	1	1	1	0	3
305	20	2	48	1.61544	18.3932965468874	5	1	6	8	1	1	6	6	1	0	0	0	0	0	1	0	0	5	1	7	0	0	1	6	2	0	5	1	8	8	0	7	1	1	0	1	1	1	1	1	1	1	0	3
306	20	2	68	1.64592	25.1010256631091	5	1	1	1	1	1	6	6	1	0	0	1	NA	NA	NA	NA	1	1	1	7	1	1	1	6	2	0	5	1	8	8	0	7	1	1	0	1	1	1	1	1	1	1	0	4
307	19	2	60	1.61544	22.9916206836092	5	1	1	1	2	1	1	1	1	0	0	0	0	0	1	0	0	5	1	7	0	0	1	6	2	1	3	1	8	8	0	7	1	1	0	1	1	1	1	1	1	1	0	4
308	20	2	48	1.55448	19.8641945406408	4	1	1	1	1	1	6	6	1	0	0	0	0	0	1	0	0	5	1	7	0	0	1	6	2	0	5	1	8	8	0	7	1	1	0	1	1	1	1	1	1	1	0	3
309	21	2	70	1.615	26.8	3	1	6	8	1	1	6	6	1	0	0	0	0	0	1	0	0	5	1	7	0	0	1	6	2	0	5	1	8	8	0	7	1	1	0	1	1	1	1	1	1	1	0	3
310	20	2	56	1.61544	21.4588459713686	2	1	6	8	1	1	6	6	1	1	0	0	0	0	1	0	0	5	1	7	0	0	1	6	2	0	5	1	8	8	0	7	1	1	0	1	1	1	1	1	1	1	0	4
311	20	2	56	1.58496	22.2921221647834	4	1	6	8	1	1	6	6	1	1	0	0	0	0	1	0	1	4	1	7	0	0	1	6	2	1	3	1	8	8	0	7	1	1	0	1	1	1	1	1	1	1	0	4
312	19	2	66	1.64592	24.3627602024294	5	5	1	7	1	1	1	1	1	0	0	1	0	0	1	0	0	5	1	7	0	0	1	6	2	1	2	1	8	8	0	7	1	1	0	1	1	1	1	1	1	1	0	3
313	18	2	51	1.55448	21.1057066994308	5	1	1	1	1	1	6	6	1	0	0	0	0	0	1	0	0	5	1	7	0	0	1	6	2	0	5	1	8	8	0	7	1	1	0	1	1	1	1	1	1	1	0	4
314	22	2	51	1.55448	21.1057066994308	4	1	1	1	2	1	1	1	1	0	0	0	0	0	1	0	0	5	1	7	0	0	1	6	2	1	4	1	8	8	0	7	1	1	0	1	1	1	1	1	1	1	0	1
315	20	2	48	1.55448	19.8641945406408	4	1	1	1	1	1	1	1	1	0	0	0	0	0	1	0	0	5	1	7	0	0	1	6	2	0	5	1	8	8	0	7	1	1	0	1	1	1	1	1	1	1	0	3
316	21	2	55	1.654	20.1044260442239	5	1	1	1	1	1	1	1	1	0	0	0	0	0	1	0	1	4	2	1	1	0	1	6	0	NA	NA	NA	NA	NA	0	7	1	1	0	1	1	1	1	1	1	1	0	3
317	19	2	56	1.76784	17.9185191241303	5	1	1	1	1	1	6	6	1	0	0	0	0	0	1	0	0	5	1	7	1	0	1	6	2	0	5	1	8	8	0	7	1	1	0	1	1	1	1	1	1	1	0	3
318	19	2	40	1.61544	15.3277471224061	5	1	6	8	1	1	6	6	1	0	0	0	0	0	1	0	0	5	1	7	0	0	1	6	2	0	5	1	8	8	0	7	1	1	0	1	1	1	1	1	1	1	0	1
319	19	2	60	1.58496	23.8844166051251	3	1	1	1	1	1	1	1	1	0	0	0	0	0	1	0	0	5	1	7	0	0	1	6	2	0	5	1	8	8	0	7	1	1	0	1	1	1	1	1	1	1	0	3
320	20	2	63	1.73736	20.8718484534538	5	1	6	8	1	1	6	6	1	0	1	1	0	0	1	0	0	5	1	7	0	0	1	6	2	0	5	1	8	8	0	7	1	1	0	1	1	1	1	1	1	1	0	3
321	18	2	42	1.252728	26.7630571392431	4	1	6	8	1	1	6	6	1	0	0	0	0	0	1	0	0	5	1	7	0	0	1	6	2	0	5	1	8	8	0	7	1	1	0	1	1	1	1	1	1	1	0	1
322	18	2	55	1.6764	19.5707462121995	5	1	1	1	2	1	1	1	1	0	0	0	0	0	1	0	0	5	1	7	0	0	1	6	2	1	4	1	8	8	0	7	1	1	0	1	1	1	1	2	1	1	0	4
323	19	2	52	1.58496	20.6998277244418	5	1	1	1	3	1	1	1	1	0	0	1	0	0	1	0	1	1	1	7	1	1	1	6	0	1	4	1	8	8	1	6	3	1	0	1	1	1	1	1	1	1	0	2
324	19	2	57	1.64592	21.0405656293708	1	2	6	8	NA	NA	1	1	1	0	0	0	0	0	1	0	0	5	1	7	0	0	1	6	2	0	5	1	8	8	0	7	1	1	0	1	1	1	1	1	1	1	0	4
325	21	2	47	1.58496	18.7094596740147	4	1	1	2	1	1	6	6	1	0	0	0	0	0	1	0	0	5	1	7	0	0	1	6	2	1	4	2	1	2	0	7	1	1	0	1	1	1	1	1	1	1	0	3
326	18	2	70	1.64592	25.8392911237888	5	1	6	8	1	1	1	1	1	0	0	0	0	0	1	0	0	5	1	7	0	0	1	6	2	0	5	1	8	8	0	7	1	1	0	1	1	1	1	1	1	1	0	4
327	19	2	54	1.61544	20.6924586152483	3	1	1	1	1	1	1	1	1	0	0	0	0	0	1	0	0	5	1	7	0	0	1	6	2	1	4	1	8	8	0	7	1	1	0	1	1	1	1	1	1	1	0	4
328	20	2	62	1.70688	21.2806902371174	4	3	6	8	1	1	1	1	1	0	0	0	0	0	1	0	0	5	1	7	0	0	1	6	2	1	4	2	5	1	0	7	1	1	0	1	1	1	1	1	1	1	0	4
329	19	2	55	1.61544	21.0756522933085	2	1	1	1	1	1	1	1	1	0	0	0	0	0	1	0	0	5	1	7	0	0	1	6	2	0	5	1	8	8	0	7	1	1	0	1	1	1	1	1	1	1	0	3
330	20	2	50	1.79832	12.0595376688216	5	1	1	2	2	1	6	6	1	0	0	0	0	0	1	0	0	5	1	7	0	0	1	6	2	0	5	1	8	8	0	7	1	1	0	1	1	1	1	1	1	1	0	3
331	19	2	53	1.6764	18.8590827135741	2	1	6	8	1	1	6	6	1	0	0	0	0	0	1	0	1	3	1	7	0	0	1	6	2	1	3	1	8	8	0	7	1	1	0	1	1	1	1	1	1	1	0	3
332	20	2	55	1.6764	19.5707462121995	5	3	1	1	1	1	6	6	1	0	0	0	0	0	1	0	0	5	1	7	0	0	1	6	2	0	5	1	8	8	0	7	1	1	0	1	1	1	1	1	1	1	0	4
333	21	2	78	1.70688	26.772481266051	5	1	1	4	1	1	6	6	1	0	0	0	0	0	1	0	0	5	1	7	0	0	1	6	2	0	5	1	8	8	0	7	1	1	0	1	1	1	1	2	1	1	0	2
334	19	2	49	1.70688	16.8186100261089	3	1	6	8	1	1	6	6	1	0	0	0	0	0	1	0	0	5	1	7	0	0	1	6	2	0	5	1	8	8	0	7	1	1	0	1	1	1	1	1	1	1	0	2
335	18	2	56	1.6764	19.9265779615122	5	1	6	8	1	1	6	6	1	0	0	0	0	0	1	0	0	5	1	7	0	0	1	6	2	0	5	1	8	8	0	7	1	1	0	1	1	1	1	1	1	1	0	3
336	19	2	43	1.58496	17.117165233673	2	1	1	1	1	1	6	6	1	0	0	0	0	0	1	0	0	5	1	7	0	0	1	6	2	0	5	1	8	8	0	7	1	1	0	1	1	1	1	1	1	1	0	2
337	21	2	50	1.61544	19.1596839030077	4	1	1	1	1	1	1	1	1	0	0	0	0	0	1	0	0	5	1	7	0	1	1	6	2	1	4	1	8	8	0	7	1	1	0	1	1	1	1	1	1	1	0	4
338	18	2	57	1.646	21.0385204236051	5	1	6	8	1	1	1	1	1	0	0	0	0	0	1	0	0	5	1	7	0	0	1	6	2	1	4	1	8	8	0	7	1	1	0	1	1	1	1	1	1	1	0	4
339	19	2	47	1.61544	18.0101028688272	2	1	6	8	1	1	6	6	1	0	0	0	0	0	1	0	0	5	1	7	0	0	1	6	2	0	5	1	8	8	0	7	1	1	0	1	1	1	1	1	1	1	0	3
340	20	2	55	1.55448	22.7610562444842	5	1	6	8	1	1	6	6	1	0	0	1	0	0	1	0	0	5	1	7	0	0	1	6	2	0	5	1	8	8	0	7	1	1	0	1	1	1	1	3	1	1	0	3
341	18	2	52	1.61544	19.926071259128	4	1	1	1	1	1	1	1	1	0	0	0	0	0	1	0	0	5	1	7	0	0	1	6	2	0	5	1	8	8	0	7	1	1	0	1	1	1	1	1	1	1	0	3
342	22	2	65	1.58496	25.8747846555522	4	1	1	1	1	1	1	1	1	0	0	1	0	0	1	0	1	4	1	7	0	0	1	6	2	1	4	2	6	1	0	7	1	1	0	1	1	1	1	1	1	1	0	4
343	20	2	47	1.58496	18.7094596740147	2	1	1	1	1	1	6	6	1	0	1	1	0	0	1	0	1	1	1	7	1	1	1	6	0	1	4	1	8	8	0	7	1	1	0	1	1	1	1	6	1	1	0	3
344	18	2	46	1.676	16.3760744128821	4	1	6	8	1	1	6	6	1	0	0	0	0	0	1	0	0	5	1	7	0	0	1	6	2	0	5	1	8	8	0	7	1	1	0	1	1	1	1	1	1	1	0	3
345	18	2	50	1.64592	18.5185185185185	4	1	1	1	1	1	1	1	1	1	0	0	0	0	1	0	0	5	1	7	1	0	1	6	2	0	5	1	8	8	0	7	1	1	0	1	1	1	1	2	1	1	0	3
346	22	2	57	1.55448	23.5887310170109	1	1	6	8	1	1	6	6	1	0	0	0	0	0	1	0	0	5	1	7	0	0	1	6	2	0	5	1	8	8	0	7	1	1	0	1	1	1	1	1	1	1	0	3
347	21	2	40	1.585	15.44	5	1	6	8	1	1	6	6	1	0	0	0	0	0	1	0	0	5	1	7	0	0	1	6	2	0	5	1	8	8	0	7	1	1	0	1	1	1	1	1	1	1	0	4
348	21	2	55	1.64592	20.3023001686912	3	1	6	8	1	1	6	6	1	0	0	0	0	0	1	0	0	5	1	7	0	1	1	6	2	1	4	1	8	8	0	7	1	1	0	1	1	1	1	1	1	1	0	3
349	19	2	59	1.61544	22.6	4	1	1	3	1	1	1	1	1	0	0	0	0	0	1	0	0	5	1	7	0	0	1	6	2	0	5	1	8	8	0	7	1	1	0	1	1	1	1	1	1	1	0	2
350	19	2	48	1.55448	19.8641945406408	3	1	1	1	1	1	6	6	1	0	0	0	0	0	1	0	0	5	1	7	0	0	1	6	2	0	5	1	8	8	0	7	1	1	0	1	1	1	1	1	1	1	0	3
351	18	2	47	1.6764	16.7240922176977	5	1	1	1	1	1	1	1	1	0	0	0	0	0	1	0	0	5	1	7	0	0	1	6	2	1	4	1	8	8	0	7	1	1	0	1	1	1	1	1	1	1	0	3
352	19	2	45	1.61544	17.2437155127069	5	1	1	1	1	1	1	1	1	0	0	1	0	0	1	0	0	5	1	7	0	0	1	6	2	1	4	1	8	8	NA	NA	NA	NA	0	1	1	1	1	1	1	1	0	2
353	21	2	55	1.61544	21.0756522933085	2	1	6	8	1	1	1	1	1	0	0	0	0	0	1	0	0	5	1	7	0	0	1	6	2	1	4	1	8	8	0	7	1	1	0	1	1	1	1	1	1	1	0	4
354	22	2	40	1.58496	15.9229444034167	4	1	1	1	1	1	6	6	1	0	0	0	0	0	1	0	0	5	1	7	0	0	1	6	2	0	5	1	8	8	0	7	1	1	0	1	1	1	1	1	1	1	0	2
355	19	2	55	1.58496	21.894048554698	3	1	1	1	1	1	1	1	1	0	0	0	0	0	1	0	0	5	1	7	0	0	1	6	2	0	5	1	8	8	0	7	1	1	0	1	1	1	1	4	1	1	0	4
356	20	2	55	1.64592	20.3023001686912	1	1	6	8	4	1	1	1	1	0	0	1	0	0	1	0	0	5	1	7	0	0	1	6	2	0	5	1	8	8	0	7	1	1	0	1	1	1	1	2	1	1	0	2
357	21	2	50	1.58496	19.9036805042709	4	1	1	1	1	1	1	1	1	0	0	0	0	0	1	0	0	5	1	7	0	0	1	6	2	0	5	1	8	8	0	7	1	1	0	1	1	1	1	2	1	1	0	3
358	20	2	65	1.64592	23.9936274720896	2	1	1	1	1	1	6	6	1	0	0	0	0	0	1	0	0	5	1	7	0	0	1	6	2	0	5	1	8	8	0	7	1	1	0	1	1	1	1	3	1	1	0	4
359	18	2	51	1.524	21.9583772500878	5	1	1	1	1	1	6	6	1	0	0	0	0	0	1	0	0	5	1	7	1	0	1	6	2	0	5	1	8	8	0	7	1	1	0	1	1	1	1	1	1	1	0	4
360	19	2	64	1.70688	21.9671641157341	4	1	6	8	1	1	6	6	1	0	0	1	0	0	1	0	1	4	1	7	0	0	1	6	2	1	4	1	8	8	0	7	1	1	0	1	1	1	1	3	1	1	0	3
361	20	2	49	1.64592	13.6579110225741	5	1	6	8	1	1	6	6	1	0	0	0	0	0	1	0	0	5	1	7	0	0	1	6	2	0	5	1	8	8	0	7	1	1	0	1	1	1	1	1	1	1	0	2
362	18	2	48	1.64592	17.7183710563123	4	1	6	8	1	1	6	6	1	0	0	0	0	0	1	0	0	5	1	7	0	0	1	6	2	0	5	1	8	8	0	7	1	1	0	1	1	1	1	1	1	1	0	1
363	21	2	56	1.61544	21.4588459713686	5	1	1	1	1	1	6	6	1	0	0	0	0	0	1	0	0	5	1	7	0	0	1	6	2	0	5	1	8	8	0	7	1	1	0	1	1	1	1	1	1	1	0	3
364	21	2	56	1.61544	21.4588459713686	1	1	1	1	1	1	6	6	1	0	0	0	0	0	1	0	0	5	1	7	0	0	1	6	2	0	5	1	8	8	0	7	1	1	0	1	1	1	1	1	1	1	0	2
365	20	2	62	1.64592	22.8862292810701	5	1	6	8	1	1	6	6	1	0	0	0	0	0	1	0	0	5	1	7	0	0	1	6	2	0	5	1	8	8	0	7	1	1	0	1	1	1	1	2	1	1	0	3
366	18	2	45	1.524	21.097264416751	4	1	1	1	1	1	1	1	1	1	0	0	0	0	1	0	0	5	1	7	0	0	1	6	2	0	5	1	8	8	0	7	1	1	0	1	1	1	1	3	1	1	0	3
367	19	2	50	1.6764	17.7915874656359	5	3	6	8	2	1	6	6	1	0	0	0	0	0	1	0	0	5	1	7	0	0	1	6	2	0	5	1	8	8	0	7	1	1	0	1	1	1	1	2	1	1	0	3
368	18	2	54	1.64592	19.9331674383513	5	2	1	3	1	1	6	6	1	0	0	1	0	0	1	0	0	5	1	7	0	0	1	6	2	1	4	6	4	1	0	7	1	1	0	1	1	1	1	1	1	1	0	3
369	19	2	57	1.73736	18.8840533626486	3	1	1	1	1	1	6	6	1	0	0	0	0	0	1	0	0	5	1	7	0	0	1	6	2	0	5	1	8	8	0	7	1	1	0	1	1	1	1	1	1	1	0	3
370	22	2	53	1.64592	19.5640347080115	3	1	1	1	1	1	1	1	1	0	0	1	0	0	1	0	0	5	1	7	0	0	1	6	2	0	5	1	8	8	0	7	1	1	0	1	1	1	1	1	1	1	0	2
371	18	2	54	1.64592	19.9331674383513	5	1	1	1	1	1	1	1	1	0	0	0	0	0	1	0	0	5	1	7	1	0	1	6	2	0	5	1	8	8	0	7	1	1	0	1	1	1	1	1	1	1	0	3
372	18	2	50	1.674	17.8426393403077	4	1	1	3	2	1	5	1	1	0	0	1	1	1	2	1	0	5	1	7	0	0	1	6	2	0	5	1	8	8	0	7	1	1	0	1	1	1	1	1	1	1	0	3
373	19	2	57	1.70688	19.5645055405757	4	1	6	8	1	1	6	6	1	0	1	0	0	0	1	0	0	5	1	7	0	0	1	6	2	NA	NA	NA	NA	NA	0	7	1	1	0	1	1	1	1	1	1	1	0	3
374	20	2	55	1.61544	21.0756522933085	3	1	1	1	1	1	6	6	1	0	0	0	0	0	1	0	0	5	1	7	0	0	1	6	2	0	5	1	8	8	0	7	1	1	0	1	1	1	1	1	1	1	0	3
375	18	2	42	1.58496	16.7190916235876	5	1	1	1	1	1	1	1	1	0	0	1	0	0	1	0	0	5	1	7	0	0	1	6	2	0	5	1	8	8	0	7	1	1	0	1	1	1	1	1	1	1	0	3
376	19	2	58	1.64592	21.4096983597107	4	1	6	8	1	1	6	6	1	0	0	0	0	0	1	0	0	5	1	7	0	0	1	6	2	0	5	1	8	8	0	7	1	1	0	1	1	1	1	2	1	1	0	3
377	18	2	47	1.70688	16.1321361474923	3	1	6	8	1	1	6	6	1	0	0	0	0	0	1	0	0	5	1	7	0	0	1	6	2	0	5	1	8	8	0	7	1	1	0	1	1	1	1	2	1	1	0	3
378	19	2	49	1.524	21.097264416751	5	1	1	1	1	1	6	6	1	0	0	0	0	0	1	0	0	5	1	7	0	0	1	6	2	0	5	1	8	8	0	7	1	1	0	1	1	1	1	1	1	1	0	3
379	19	2	43	1.61544	16.4773281565866	5	1	1	1	1	1	6	6	1	0	1	0	0	0	1	0	0	5	1	7	0	0	1	6	2	0	5	1	8	8	0	7	1	1	0	1	1	1	1	1	1	1	0	2
380	18	2	43	1.55448	17.795007609324	5	1	6	8	1	1	1	1	1	0	1	1	0	0	1	0	0	5	1	7	0	0	1	6	2	0	5	1	8	8	0	7	1	1	0	1	1	1	1	4	1	1	0	3
381	20	2	62	1.70688	21.2806902371174	4	3	6	8	1	1	1	1	1	0	0	0	0	0	1	0	0	5	1	7	0	0	1	6	2	1	4	2	5	1	0	7	1	1	0	1	1	1	1	1	1	1	0	4
382	19	2	48	1.61544	18.3932965468874	5	1	6	8	1	1	1	1	1	0	0	1	0	0	1	0	0	5	1	7	0	0	1	6	2	0	5	1	8	8	0	7	1	1	0	1	1	1	1	1	1	1	0	1
383	21	2	60	1.49352	26.8985683049806	4	1	6	8	1	1	1	1	1	0	0	0	0	0	1	0	0	5	1	7	0	0	1	6	2	0	5	1	8	8	0	7	1	1	0	1	1	1	1	1	1	1	0	4
384	21	2	52	1.58496	20.6998277244418	5	1	1	1	1	1	1	2	2	0	0	0	0	0	1	0	0	5	1	7	0	0	1	6	2	0	5	1	8	8	0	7	1	1	0	1	1	1	1	1	1	1	0	4
385	19	2	48	1.58496	19.1075332841001	3	1	1	1	1	1	1	1	1	0	0	0	0	0	1	0	0	5	1	7	0	0	1	6	2	0	5	1	8	8	0	7	1	1	0	1	1	1	1	1	1	1	0	3
386	21	2	59	1.64592	21.7788310900505	3	1	1	1	1	1	6	6	1	0	0	0	0	0	1	0	0	5	1	7	0	0	1	6	2	0	5	1	8	8	0	7	1	1	0	1	1	1	1	1	1	1	0	4
387	19	2	55	1.61544	21.07	5	1	1	1	3	1	1	1	1	0	1	1	1	0	1	0	0	5	1	7	0	0	1	6	2	0	5	1	8	8	0	7	1	1	0	1	1	1	1	6	4	1	0	4
388	18	2	48	1.524	20.6667080000827	1	3	1	1	1	1	1	1	1	0	0	0	0	0	1	0	1	4	2	3	0	0	1	6	0	1	3	3	5	3	1	5	3	1	1	2	1	1	1	1	1	1	0	3
389	19	2	46	1.585	18.3104618415946	5	1	6	8	1	1	1	1	1	1	1	0	0	0	1	0	1	4	1	7	0	0	1	6	2	1	3	1	8	8	1	6	2	1	0	1	1	1	1	1	1	1	0	3
390	21	2	58	1.6764	20.6382414601376	5	1	1	1	3	1	1	1	1	0	0	1	NA	NA	NA	NA	1	4	1	7	1	0	1	6	1	1	3	4	2	1	1	6	2	1	0	1	1	1	1	1	1	1	0	3
391	21	2	50	1.70688	17.1618469654173	3	1	1	1	8	1	1	1	1	0	0	0	0	0	1	0	0	5	1	7	0	0	1	6	2	1	4	1	8	8	0	7	1	1	0	1	1	1	1	1	1	1	0	2
392	21	2	55	1.615	21.0871378044456	5	1	1	1	1	1	1	1	1	1	1	0	0	0	1	0	0	5	1	7	0	0	1	6	2	1	4	1	8	8	0	7	1	1	0	1	1	1	1	1	1	1	0	2
393	20	2	50	1.79832	15.47	5	1	6	8	4	1	6	6	1	1	1	0	0	0	1	0	0	5	1	7	0	0	1	6	2	0	5	1	8	8	0	7	1	1	0	1	1	1	1	1	1	1	0	4
394	21	2	67	1.61544	25.6739764300303	4	1	1	2	1	1	1	1	1	0	0	1	0	0	1	0	0	5	1	7	0	0	1	6	2	0	5	1	8	8	0	7	1	1	0	1	1	1	1	1	1	1	0	4
395	21	2	64	1.6764	22.773231956014	5	1	1	5	1	1	1	1	1	0	0	0	0	0	1	0	0	5	1	7	0	0	1	6	2	0	5	1	8	8	0	7	1	1	0	1	1	1	1	4	1	1	0	3
396	18	2	59	1.73736	19.5466517262503	5	1	6	8	1	1	6	6	1	0	0	0	0	0	1	0	0	5	1	7	0	0	1	6	2	0	5	1	8	8	0	7	1	1	0	1	1	1	1	1	1	1	0	3
397	21	2	51	1.64592	18.8257692473318	3	1	1	1	1	1	6	6	1	0	0	0	0	0	1	0	0	5	1	7	0	0	1	6	2	0	5	1	8	8	0	7	1	1	0	1	1	1	1	1	1	1	0	2
398	18	2	59	1.73736	19.5466517262503	3	5	1	1	1	1	1	1	1	0	0	0	0	0	1	0	0	5	1	7	0	0	1	6	2	1	4	1	8	8	0	7	1	1	0	1	1	1	1	1	1	1	0	4
399	19	2	65	1.6764	23.1290637053267	2	2	2	4	1	1	2	3	4	0	0	1	0	0	1	0	1	3	1	7	0	0	1	6	2	1	2	2	2	4	1	5	2	1	0	1	1	1	1	3	2	1	0	2
400	21	2	70	1.70688	24.0265857515842	4	1	6	8	1	1	6	6	1	0	0	0	1	1	1	0	0	5	1	7	0	0	1	6	2	1	3	1	8	8	0	7	1	1	0	1	1	1	1	1	1	1	0	5
401	18	2	44	1.554	18.2200954401727	2	1	1	1	1	1	1	1	1	1	1	0	0	0	1	0	0	5	1	7	0	0	1	6	2	0	5	1	8	8	0	7	1	1	0	1	1	1	1	1	1	1	0	3
402	21	2	53	1.584	21.1	5	3	2	7	1	1	2	1	1	1	0	0	0	0	1	0	0	5	1	7	0	0	1	6	2	1	4	2	1	1	0	7	1	1	0	1	1	1	1	1	1	1	0	4
403	18	2	47	1.61544	18.0101028688272	5	1	6	8	1	1	6	6	1	0	0	0	0	0	1	0	0	5	1	7	0	0	1	6	2	0	5	1	8	8	0	7	1	1	0	1	1	1	1	1	1	1	0	3
404	18	2	63	1.6764	22.4174002067012	5	1	1	1	1	1	6	6	1	0	0	0	0	0	1	0	0	5	1	7	0	0	1	6	2	0	5	1	8	8	0	7	1	1	0	1	1	1	1	1	1	1	0	4
405	21	2	44	1.61544	16.8605218346468	4	1	1	1	8	1	1	1	1	0	0	0	0	0	1	0	0	5	1	7	0	0	1	6	2	1	4	1	8	8	0	7	1	1	0	1	1	1	1	1	1	1	0	2
406	19	2	58	1.64592	21.4096983597107	5	1	6	8	1	1	6	6	1	0	0	0	0	0	1	0	1	3	1	7	1	1	1	6	2	1	2	1	8	8	0	7	1	1	0	1	1	1	1	2	1	1	0	4
407	18	2	42	1.252728	26.7630571392431	5	3	6	8	1	1	6	6	1	0	0	0	0	0	1	0	0	5	1	7	0	0	1	6	2	0	5	1	8	8	0	7	1	1	0	1	1	1	1	1	1	1	0	2
408	22	2	48	1.73736	15.89	4	1	1	1	3	1	1	1	1	1	0	0	0	0	1	0	1	1	1	7	1	1	1	6	0	1	4	1	8	8	1	6	3	1	0	1	1	1	1	1	1	1	0	2
409	21	2	58	1.6764	20.6382414601376	4	1	6	8	1	1	6	6	1	0	0	0	0	0	1	0	0	5	1	7	0	0	1	6	2	0	5	1	8	8	0	7	1	1	0	1	1	1	1	1	1	1	0	3
410	18	2	55	1.73736	18.2214549990469	3	1	1	1	1	1	6	6	1	0	0	0	0	0	1	0	0	5	1	7	0	0	1	6	2	0	5	1	8	8	0	7	1	1	0	1	1	1	1	1	1	1	0	3
411	18	2	55	1.58496	21.894048554698	4	1	1	1	1	1	1	1	1	0	0	0	0	0	1	0	0	5	1	7	0	0	1	6	2	0	5	1	8	8	0	7	1	1	0	1	1	1	1	2	1	1	0	3
412	19	2	62	1.58496	24.680563825296	5	1	1	1	1	1	6	6	1	0	0	0	0	0	1	0	0	5	1	7	0	0	1	6	2	1	4	2	2	1	0	7	1	1	0	1	1	1	1	3	1	1	0	4
413	20	2	58	1.706	19.9282856589185	5	1	1	3	1	1	1	1	1	0	0	1	0	0	1	0	0	5	1	7	0	0	1	6	2	1	4	1	8	8	0	7	1	1	0	1	1	1	1	1	1	1	0	3
414	22	2	64	1.6764	22.773231956014	5	3	1	3	1	1	1	1	1	0	0	0	0	0	1	0	0	5	1	7	0	0	1	6	2	1	4	2	2	2	0	7	1	1	0	1	1	1	1	2	1	1	0	4
415	19	2	52	1.61544	19.926071259128	4	1	1	1	1	1	1	1	1	0	0	0	0	0	1	0	0	5	1	7	0	0	1	6	2	0	5	1	8	8	0	7	1	1	0	1	1	1	1	1	1	1	0	4
416	21	2	51	1.8288	15.26	5	2	2	1	1	1	1	1	1	0	0	0	1	0	1	0	1	4	1	7	1	0	1	6	0	1	4	3	2	3	0	7	1	1	0	1	1	1	1	1	1	1	0	2
417	18	2	46	1.64592	16.9801055956326	5	1	6	8	1	1	1	1	1	0	0	1	0	0	1	0	0	5	1	7	0	0	1	6	2	0	5	1	8	8	0	7	1	1	0	1	1	1	1	1	1	1	0	2
418	20	2	60	1.64592	22.1479638203904	3	1	1	1	1	1	1	1	1	0	0	0	0	0	1	0	0	5	1	7	0	0	1	6	2	0	5	1	8	8	0	7	1	1	0	1	1	1	1	1	1	1	0	3
419	20	2	47	1.58496	18.7094596740147	4	1	6	8	1	1	1	1	1	0	0	0	0	0	1	0	0	5	1	7	0	0	1	6	2	1	4	3	5	1	0	7	1	1	0	1	1	1	1	1	1	1	0	3
420	20	2	60	1.70688	20.5942163585007	5	1	6	8	1	1	2	1	1	0	0	0	0	0	1	0	0	5	1	7	0	0	1	6	2	1	4	1	8	8	0	7	1	1	0	1	1	1	1	1	1	1	0	2
421	21	2	65	1.61544	24.90758907391	4	3	1	1	1	1	6	6	1	0	0	0	0	0	1	0	0	5	1	7	0	0	1	6	2	1	3	1	8	8	0	7	1	1	0	1	1	1	1	1	1	1	0	2
422	19	2	59	1.6764	20.9940732094504	4	1	1	1	1	1	1	1	1	0	0	0	0	0	1	0	0	5	1	7	0	0	1	6	2	0	5	1	8	8	0	7	1	1	0	1	1	1	1	1	1	1	0	3
423	19	2	58	1.64592	21.4096983597107	5	1	6	8	1	1	6	6	1	0	0	0	0	0	1	0	0	5	1	7	0	0	1	6	2	0	5	1	8	8	0	7	1	1	0	1	1	1	1	2	1	1	0	3
424	21	2	48	1.6764	17.0799239670105	4	1	1	1	1	1	6	6	1	0	0	1	1	0	1	0	0	5	1	7	0	0	1	6	2	0	5	1	8	8	0	7	1	1	0	1	1	1	1	1	1	1	0	3
425	20	2	77	1.70688	26.4292443267426	3	5	1	1	1	1	1	1	1	0	0	0	0	0	1	0	0	5	1	7	0	0	1	6	2	1	4	1	8	8	0	7	1	1	0	1	1	1	1	1	1	1	0	4
426	19	2	59	1.6764	20.9940732094504	5	3	6	8	2	1	6	6	1	0	0	0	0	0	1	0	0	5	1	7	0	0	1	6	2	0	5	1	8	8	0	7	1	1	0	1	1	1	1	2	1	1	0	3
427	22	2	55	1.58496	21.894048554698	5	1	6	8	1	1	6	6	1	0	0	0	0	0	1	0	0	5	1	7	0	0	1	6	2	0	5	1	8	8	0	7	1	1	0	1	1	1	1	1	1	1	0	2
428	18	2	54	1.70688	18.5347947226507	4	1	1	1	1	1	6	6	1	0	0	0	0	0	1	0	0	5	1	7	0	0	1	6	2	0	5	1	8	8	0	7	1	1	0	1	1	1	1	1	1	1	0	3
429	22	2	NA	NA	NA	3	3	3	4	5	5	4	1	1	0	1	0	0	0	1	0	NA	NA	NA	NA	1	1	7	5	NA	1	4	7	1	4	1	6	3	3	1	3	3	3	3	3	1	3	1	1
430	18	2	59	1.64592	21.7788310900505	4	1	6	8	1	1	1	1	1	0	0	0	0	0	1	0	0	5	1	7	0	0	1	6	2	1	4	2	6	1	0	7	1	1	0	1	1	1	1	1	1	1	0	4
431	21	2	45	1.524	19.3750387500775	5	5	1	1	1	1	1	1	1	1	0	0	0	0	1	0	0	5	1	7	0	0	1	6	2	0	5	1	8	8	0	7	1	1	0	1	1	1	1	1	1	1	0	2
432	18	2	50	1.524	21.5278208334194	4	1	6	8	1	1	1	1	1	0	0	0	0	0	1	0	0	5	1	7	0	0	1	6	2	0	5	1	8	8	0	7	1	1	0	1	1	1	1	4	1	1	0	3
433	19	2	55	1.64592	20.3023001686912	5	1	6	8	4	1	6	6	1	0	0	1	1	0	1	0	0	5	1	7	0	0	1	6	2	0	5	1	8	8	0	7	1	1	0	1	1	1	1	1	1	1	0	4
434	19	2	60	1.64592	22.1479638203904	4	1	1	2	1	1	1	1	1	0	0	1	0	0	1	0	0	5	1	7	0	0	1	6	2	0	5	1	8	8	0	7	1	1	0	1	1	1	1	2	1	1	0	2
435	21	2	50	1.70688	17.1618469654173	4	1	1	1	3	1	1	1	1	0	0	0	0	0	1	0	0	5	1	7	0	0	1	6	2	0	5	1	8	8	0	7	1	1	0	1	1	1	1	1	1	1	0	3
436	21	2	68	1.61544	26.0571701080905	5	1	1	1	1	1	1	1	1	0	0	0	0	0	1	0	0	5	1	7	0	0	1	6	2	0	5	1	8	8	0	7	1	1	0	1	1	1	1	1	1	1	0	5
437	21	2	50	1.70688	17.1618469654173	4	1	1	1	1	1	1	1	1	0	0	0	0	0	1	0	0	5	1	7	0	0	1	6	2	0	5	1	8	8	0	7	1	1	0	1	1	1	1	2	1	1	0	3
438	21	2	57	1.70688	19.5645055405757	5	1	1	1	1	1	6	6	1	0	0	0	0	0	1	0	0	5	1	7	0	0	1	6	2	0	5	1	8	8	0	7	1	1	0	1	1	1	1	1	1	1	0	4
439	22	2	55	1.64592	20.3023001686912	4	1	6	8	4	1	6	6	1	0	0	1	1	0	1	0	0	5	1	7	0	0	1	6	2	0	5	1	8	8	0	7	1	1	0	1	1	1	1	1	1	1	0	4
440	21	2	57	1.70688	19.5645055405757	4	1	6	8	1	1	6	6	1	0	1	0	0	0	1	0	0	5	1	7	0	0	1	6	2	NA	NA	NA	NA	NA	0	7	1	1	0	1	1	1	1	1	1	1	0	3
441	19	2	50	1.707	17.1594341367724	4	1	1	2	1	1	1	1	1	0	0	0	0	0	1	0	0	5	1	7	0	0	1	6	2	0	5	1	8	8	0	7	1	1	0	1	1	1	1	1	1	1	0	3
442	21	2	57	1.70688	19.5645055405757	3	1	6	8	1	1	6	6	1	0	1	0	0	0	1	0	0	5	1	7	0	0	1	6	2	0	5	1	8	8	0	7	1	1	0	1	1	1	1	1	1	1	0	3
443	20	2	42	1.55448	17.3811702230607	3	5	3	1	1	1	1	1	1	0	0	0	0	0	1	0	0	5	1	7	0	0	1	6	2	0	5	1	8	8	0	7	1	1	0	1	1	1	1	1	1	1	0	2
444	19	2	57	1.828	17.0577785864428	5	1	1	1	3	1	1	1	1	0	0	0	NA	NA	NA	NA	0	5	1	7	0	0	1	6	2	0	5	1	8	8	0	7	1	1	0	1	1	1	1	6	4	1	0	4
445	19	2	50	1.6764	17.7915874656359	5	1	1	1	3	1	6	6	1	0	1	0	0	0	1	0	0	5	1	7	0	0	1	6	2	0	5	1	8	8	0	7	1	1	0	1	1	1	1	1	1	1	0	4
446	20	2	60	1.58496	23.8844166051251	5	1	1	1	1	1	1	1	1	0	0	0	0	0	1	0	0	5	1	7	0	0	1	6	2	0	5	1	8	8	0	7	1	1	0	1	1	1	1	1	1	1	0	4
447	21	2	55	1.654	20.1044260442239	3	1	6	8	1	1	1	2	2	0	0	0	0	0	1	0	0	5	1	7	0	0	1	6	2	1	4	2	2	1	0	7	1	1	0	1	1	1	1	1	1	1	0	3
448	18	2	47	1.70688	16.1321361474923	4	1	1	1	1	1	1	1	1	0	0	0	0	0	1	0	0	5	1	7	0	0	1	6	2	0	5	1	8	8	0	7	1	1	0	1	1	1	1	2	1	1	0	3
449	18	2	40	1.55448	16.553495450534	5	1	6	8	2	1	1	1	1	0	0	1	1	0	1	0	0	5	1	7	0	0	1	6	2	0	5	1	8	8	0	7	1	1	0	1	1	1	1	1	1	1	0	2
450	19	2	62	1.64592	22.8862292810701	4	1	6	8	1	1	6	6	1	0	0	0	0	0	1	0	0	5	1	7	0	0	1	6	2	1	4	1	8	8	0	7	1	1	0	1	1	1	1	1	1	1	0	4
451	18	2	41	1.524	12.9166925000517	2	3	6	8	5	1	6	6	1	0	0	1	0	0	1	0	0	5	1	7	0	0	1	6	2	1	4	1	8	8	0	7	1	1	0	1	1	1	1	1	1	1	0	2
452	20	2	48	1.58496	19.1075332841001	4	1	1	1	1	1	1	1	1	0	0	0	0	0	1	0	0	5	1	7	0	0	1	6	2	0	5	1	8	8	0	7	1	1	0	1	1	1	1	1	1	1	0	3
453	20	2	54	1.61544	20.6924586152483	5	1	1	1	1	1	1	1	1	0	0	0	0	0	1	0	0	5	1	7	0	0	1	6	2	0	5	1	8	8	0	7	1	1	0	1	1	1	1	2	1	1	0	4
454	18	2	45	1.524	19.3750387500775	4	1	6	8	1	1	1	1	1	0	0	0	0	0	1	0	0	5	1	7	0	0	1	6	2	1	4	2	2	3	0	7	1	1	0	1	1	1	1	1	1	1	0	3
455	19	2	65	1.64592	23.9936274720896	4	1	1	1	1	1	1	1	1	0	0	1	0	0	1	0	0	5	1	7	0	0	1	6	2	0	5	1	8	8	0	7	1	1	0	1	1	1	1	1	1	1	0	3
456	19	2	48	1.85928	13.8851840903538	2	1	1	1	1	1	6	6	1	0	1	0	0	0	1	0	0	5	1	7	0	0	1	6	2	0	5	1	8	8	0	7	1	1	0	1	1	1	1	1	1	1	0	3
457	19	2	41	1.58496	16.3210180135022	5	1	1	1	1	1	1	1	1	0	0	0	0	0	1	0	0	5	1	7	0	0	1	6	2	0	5	1	8	8	0	7	1	1	0	1	1	1	1	1	1	1	0	3
458	22	2	55	1.61544	21.0756522933085	5	4	1	3	1	1	1	1	1	0	0	1	NA	NA	NA	NA	0	5	1	7	0	0	1	6	2	1	4	2	2	1	0	7	1	1	0	1	1	1	1	1	1	1	0	3
459	20	2	70	1.73736	23.1909427260597	4	1	6	8	1	1	6	6	1	0	0	0	0	0	1	0	0	5	1	7	0	0	1	6	2	0	5	1	8	8	0	7	1	1	0	1	1	1	1	1	1	1	0	3
460	19	2	56	1.64592	20.671432899031	5	1	6	8	1	1	1	1	1	0	0	0	0	0	1	0	0	5	1	7	0	0	1	6	2	1	4	3	5	1	0	7	1	1	0	1	1	1	1	1	1	1	0	3
461	18	2	50	1.58496	19.9036805042709	3	3	6	8	1	1	2	1	1	0	1	0	0	0	1	0	0	5	1	7	0	0	1	6	2	0	5	1	8	8	0	7	1	1	0	1	1	1	1	6	1	1	0	2
462	20	2	40	1.55448	16.553495450534	1	1	1	3	1	1	1	3	3	0	0	1	0	0	1	0	0	5	1	7	0	0	1	6	2	1	4	1	8	8	NA	NA	NA	NA	1	6	5	6	1	6	6	3	0	5
463	19	2	59	1.524	25.4028285834349	2	1	1	3	1	1	1	1	1	0	0	0	0	0	1	0	0	5	1	7	0	0	1	6	2	0	5	1	8	8	0	7	1	1	0	1	1	1	1	1	1	1	0	3
464	19	2	47	1.64592	17.3492383259725	4	1	1	1	2	2	6	6	1	0	0	0	0	0	1	0	0	5	1	7	0	0	1	6	2	0	5	1	8	8	0	7	1	1	0	1	1	1	1	1	1	1	0	4
465	20	2	50	1.6764	17.7915874656359	4	1	6	8	1	1	6	6	1	0	0	0	0	0	1	0	0	5	1	7	0	0	1	6	2	0	5	1	8	8	0	7	1	1	0	1	1	1	1	1	1	1	0	3
466	20	2	65	1.70688	22.3104010550425	5	5	1	4	3	2	1	1	1	0	0	0	0	0	1	0	0	5	1	7	0	0	1	6	2	1	1	1	8	8	0	7	1	1	0	1	1	1	1	1	1	1	0	4
467	19	2	43	1.676	15.3080695598681	4	1	6	8	1	1	1	1	1	1	1	0	0	0	1	0	0	5	1	7	0	0	1	6	2	0	5	1	8	8	0	7	1	1	0	1	1	1	1	1	1	1	0	5
468	19	2	40	1.61544	15.3277471224061	5	1	6	8	1	1	6	6	1	0	0	0	0	0	1	0	0	5	1	7	0	0	1	6	2	0	5	1	8	8	0	7	1	1	0	1	1	1	1	1	1	1	0	1
469	21	2	60	1.61544	22.9916206836092	5	3	1	4	1	1	6	6	1	0	0	0	0	0	1	0	0	5	1	7	0	0	1	6	2	0	5	1	8	8	0	7	1	1	0	1	1	1	1	1	1	1	0	4
470	18	2	50	1.64592	18.456636516992	2	4	3	3	1	1	1	1	1	0	0	1	0	0	1	0	NA	NA	NA	NA	1	1	1	6	NA	1	4	4	1	5	0	7	1	1	0	1	1	1	1	4	1	1	0	3
471	20	2	42	1.55448	17.3811702230607	5	1	6	8	1	1	1	1	1	0	0	0	0	0	1	0	0	5	1	7	0	0	1	6	2	0	5	1	8	8	0	7	1	1	0	1	1	1	1	1	1	1	0	3
472	19	2	47	1.524	20.2361515834143	5	1	1	1	1	1	6	6	1	0	0	0	0	0	1	0	0	5	1	7	0	0	1	6	2	0	5	1	8	8	0	7	1	1	0	1	1	1	1	1	1	1	0	3
473	19	2	62	1.73736	20.5405492716529	5	1	6	8	1	1	6	6	1	1	0	0	0	0	1	0	0	5	1	7	0	0	1	6	2	0	5	1	8	8	0	7	1	1	0	1	1	1	1	1	1	1	0	3
474	18	2	50	1.70688	17.1618469654173	4	1	1	1	1	1	1	1	1	0	0	0	0	0	1	0	0	5	1	7	0	0	1	6	2	1	4	2	6	1	0	7	1	1	0	1	1	1	1	4	1	1	0	3
475	19	2	52	1.64592	19.1949019776716	5	1	1	1	1	1	1	1	1	0	0	0	0	0	1	0	0	5	1	7	0	0	1	6	2	NA	NA	NA	NA	NA	NA	NA	NA	NA	NA	NA	NA	NA	NA	3	3	NA	0	5
476	20	2	50	1.61544	19.1596839030077	2	1	6	8	1	1	1	1	1	0	1	0	0	0	1	0	0	5	1	7	0	0	1	6	2	0	5	1	8	8	1	6	2	1	0	1	1	1	1	1	1	1	0	3
477	21	2	63	1.61544	24.1412017177897	5	1	1	1	1	1	6	6	1	0	0	0	0	0	1	0	0	5	1	7	0	0	1	6	2	0	5	1	8	8	0	7	1	1	0	1	1	1	1	1	1	1	0	4
478	18	2	52	1.55448	21.5195440856942	4	3	6	8	1	1	1	1	1	1	0	0	0	0	1	0	0	5	1	7	0	0	1	6	2	0	5	1	8	8	0	7	1	1	0	1	1	1	1	1	1	1	0	4
479	21	2	62	1.70688	21.2806902371174	3	3	6	8	1	1	1	1	1	0	0	0	0	0	1	0	0	5	1	7	0	0	1	6	2	1	4	2	5	1	0	7	1	1	0	1	1	1	1	1	1	1	0	4
480	18	2	51	1.64592	18.8257692473318	5	1	6	8	1	1	6	6	1	0	0	0	0	0	1	0	0	5	1	7	0	0	1	6	2	0	5	1	8	8	0	7	1	1	0	1	1	1	1	1	1	1	0	3
481	22	2	51	1.73736	16.8962582718435	5	1	1	1	1	1	6	6	1	0	0	1	0	0	1	0	0	5	1	7	0	0	1	6	2	1	4	1	8	8	0	7	1	1	0	1	1	1	1	4	2	1	0	2
482	21	2	70	1.615	26.8381753874762	5	1	1	1	1	1	1	1	1	0	0	0	0	0	1	0	0	5	1	7	0	0	1	6	2	1	4	1	8	8	0	7	1	1	0	1	1	1	1	1	1	1	0	4
483	21	2	44	1.524	18.9444823334091	4	1	1	1	4	1	1	1	1	0	0	0	0	0	1	0	0	5	1	7	0	0	1	6	2	1	4	1	8	8	0	7	1	1	0	1	1	1	1	1	1	1	0	4
484	19	2	65	1.76784	20.7982811262227	5	1	6	8	1	1	6	6	1	1	0	0	0	0	1	0	0	5	1	7	0	0	1	6	2	0	5	1	8	8	0	7	1	1	0	1	1	1	1	1	1	1	0	4
485	21	2	57	1.55448	23.5887310170109	4	1	1	3	1	1	6	6	1	0	0	0	0	0	1	0	0	5	1	7	0	0	1	6	2	1	4	1	8	8	0	7	1	1	0	1	1	1	1	1	1	1	0	4
486	20	2	60	1.6764	21.3499049587631	2	4	3	7	3	1	NA	NA	NA	0	0	1	0	0	1	0	1	3	4	2	1	1	1	6	1	1	3	5	1	1	1	6	3	1	0	1	1	1	1	1	1	1	0	4
487	20	2	63	1.73736	20.8718484534538	5	1	6	8	1	1	6	6	1	0	1	1	0	0	1	0	0	5	1	7	0	0	1	6	2	0	5	1	8	8	0	7	1	1	0	1	1	1	1	1	1	1	0	3
488	22	2	48	1.61544	18.3932965468874	3	1	1	3	1	1	NA	NA	NA	0	0	0	0	0	1	0	0	5	1	7	0	0	1	6	2	0	5	1	8	8	0	7	1	1	0	1	1	1	1	1	1	1	0	3
489	21	2	40	1.58496	15.9229444034167	5	1	1	1	8	1	1	1	1	0	0	0	0	0	1	0	0	5	1	7	0	0	1	6	2	1	4	1	8	8	0	7	1	1	0	1	1	1	1	2	1	1	0	2
490	19	2	59	1.828	17.6562971333356	5	1	1	1	3	1	1	1	1	0	0	0	NA	NA	NA	NA	0	5	1	7	0	0	1	6	2	0	5	1	8	8	0	7	1	1	0	1	1	1	1	6	4	1	0	4
491	22	2	54	1.6764	19.2149144628868	4	1	6	8	1	1	6	6	1	0	0	0	NA	NA	NA	NA	0	5	1	7	0	0	1	6	2	0	5	1	8	8	0	7	1	1	0	1	1	1	1	1	1	1	0	4
492	22	2	56	1.64592	20.671432899031	4	2	2	5	1	1	NA	NA	NA	1	1	1	NA	NA	NA	NA	0	5	1	7	0	0	1	6	2	0	5	1	8	8	0	7	1	1	0	1	1	1	1	1	1	1	0	2
493	20	2	50	1.70688	17.1618469654173	5	1	1	5	1	1	NA	NA	NA	0	0	1	0	0	1	0	0	5	1	7	0	0	1	6	2	1	4	2	2	1	0	7	1	1	0	1	1	1	1	2	1	1	0	2
494	20	2	60	1.76784	19.1984133472825	4	1	6	8	1	1	6	6	1	0	0	0	0	0	1	0	0	5	1	7	0	0	1	6	2	0	5	1	8	8	0	7	1	1	NA	NA	NA	NA	NA	2	2	NA	0	3
495	21	2	45	1.61544	17.2437155127069	5	1	1	2	1	1	1	1	1	0	0	0	0	0	1	0	0	5	1	7	0	0	1	6	2	0	5	1	8	8	0	7	1	1	0	1	1	1	1	1	1	1	0	2
496	21	2	65	1.64592	23.9936274720896	4	1	1	1	1	1	1	1	1	0	0	1	0	0	1	0	0	5	1	7	0	0	1	6	2	0	5	1	8	8	0	7	1	1	0	1	1	1	1	1	1	1	0	4
497	21	2	55	1.654	20.1044260442239	3	1	1	1	1	1	1	1	1	0	0	0	0	0	1	0	0	5	1	7	0	0	1	6	2	1	4	1	8	8	0	7	1	1	0	1	1	1	1	1	1	1	0	5
498	21	2	51	1.61544	19.5428775810678	5	1	6	8	1	1	6	6	1	0	0	0	0	0	1	0	0	5	1	7	0	0	1	6	2	0	5	1	8	8	0	7	1	1	0	1	1	1	1	1	1	1	0	3
499	21	2	42	1.61544	16.0941344785265	5	1	1	1	2	1	6	6	1	0	0	0	0	0	1	0	0	5	1	7	0	0	1	6	2	0	5	1	8	8	0	7	1	1	0	1	1	1	1	1	1	1	0	2
500	19	2	48	1.58496	19.1075332841001	4	4	6	8	2	2	1	1	1	0	0	0	0	0	1	0	0	5	1	7	0	0	1	6	2	0	5	1	8	8	0	7	1	1	NA	NA	NA	NA	NA	1	1	NA	0	3
501	21	2	70	1.615	26.8381753874762	5	1	1	1	1	1	1	1	1	0	0	0	0	0	1	0	0	5	1	7	0	0	1	6	2	1	4	1	8	8	0	7	1	1	0	1	1	1	1	1	1	1	0	4
502	22	2	54	1.58496	21.4959749446126	5	2	1	2	3	1	6	6	1	0	0	0	0	0	1	0	0	5	1	7	0	0	1	6	2	NA	NA	NA	NA	NA	0	7	1	1	0	1	1	1	1	1	1	1	0	4
503	20	2	70	1.55448	28.9686170384345	3	2	1	1	1	1	1	2	2	0	0	1	1	1	2	1	1	4	6	3	1	NA	NA	NA	NA	1	4	4	1	1	1	2	4	4	NA	NA	NA	NA	NA	4	4	NA	0	4
504	21	2	43	1.70688	14.7591883902589	4	1	1	1	1	1	1	1	1	0	0	0	0	0	1	0	0	5	1	7	0	0	1	6	2	0	5	1	8	8	0	7	1	1	0	1	1	1	1	1	1	1	0	3
505	18	2	51	1.34112	28.3553425233572	5	1	1	1	1	1	1	1	1	0	0	0	0	0	1	0	0	5	1	7	0	0	1	6	2	0	5	1	8	8	0	7	1	1	0	1	1	1	1	1	1	1	0	3
506	19	2	44	1.58496	14.7287235731605	3	1	6	8	1	1	6	6	1	0	0	0	0	0	1	0	0	5	1	7	0	0	1	6	2	0	5	1	8	8	0	7	1	1	0	1	1	1	1	2	1	1	0	3
507	18	2	54	1.70688	18.5347947226507	5	1	6	8	8	1	6	6	1	0	0	0	0	0	1	0	0	5	1	7	0	0	1	6	2	0	5	1	8	8	0	7	1	1	0	1	1	1	1	1	1	1	0	2
508	21	2	58	1.61544	22.2252333274889	5	1	6	8	1	1	6	6	1	0	0	0	0	0	1	0	0	5	1	7	0	0	1	6	2	0	5	1	8	8	0	7	1	1	0	1	1	1	1	1	1	1	0	3
509	21	2	47	1.49352	21.0705451722348	4	1	1	1	1	1	1	1	1	0	1	0	0	0	1	0	0	5	1	7	0	0	1	6	2	0	5	1	8	8	0	7	1	1	0	1	1	1	1	1	1	1	0	4
510	20	2	42	1.64592	15.5035746742733	3	1	1	1	1	1	6	6	1	0	0	0	0	0	1	0	0	5	1	7	0	0	1	6	2	0	5	1	8	8	0	7	1	1	0	1	1	1	1	1	1	1	0	2
511	20	2	50	1.58496	19.9036805042709	3	1	6	8	1	1	6	6	1	0	0	0	0	0	1	0	0	5	1	7	0	0	1	6	2	NA	NA	NA	NA	NA	0	7	1	1	0	1	1	1	1	1	1	1	0	2
512	18	2	50	1.58496	19.9036805042709	4	1	6	8	2	1	1	1	1	0	0	0	0	0	1	0	0	5	1	7	0	0	1	6	2	0	5	1	8	8	0	7	1	1	0	1	1	1	1	1	1	1	0	1
513	19	2	60	1.61544	22.9916206836092	4	1	1	1	2	1	1	1	1	0	0	0	0	0	1	0	0	5	1	7	0	0	1	6	2	1	3	1	8	8	0	7	1	1	0	1	1	1	1	1	1	1	0	4
514	20	2	69	1.645	25.4986557773857	3	1	6	8	1	1	1	2	2	0	0	0	0	0	1	0	0	5	1	7	0	0	1	6	2	1	4	2	2	1	0	7	1	1	0	1	1	1	1	1	1	1	0	4
515	18	2	46	1.61544	17.6269091907671	1	1	1	1	2	1	1	1	1	0	0	0	0	0	1	0	1	2	1	7	0	0	1	6	2	0	5	1	8	8	0	7	1	1	NA	NA	NA	NA	NA	2	1	NA	0	3
516	20	2	59	1.55448	24.4164057895376	5	1	6	8	4	1	1	1	1	0	0	0	0	0	1	0	0	5	1	7	0	0	1	6	2	0	5	1	8	8	0	7	1	1	0	1	1	1	1	2	1	1	0	4
517	18	2	43	1.645	15.890466643878	4	5	1	1	1	1	1	1	1	1	1	1	0	0	1	0	0	5	1	7	0	0	1	6	2	0	5	1	8	8	0	7	1	1	0	1	1	1	1	1	1	1	0	4
518	19	2	46	1.6764	16.368260468385	5	1	6	8	1	1	1	1	1	0	0	0	0	0	1	0	1	3	1	7	0	0	1	6	2	0	5	1	8	8	1	4	2	1	0	1	1	1	1	1	1	1	0	2
519	18	2	58	1.58496	23.0882693849543	5	1	6	8	1	1	1	1	1	0	0	1	1	0	1	0	0	5	1	7	0	0	1	6	2	0	5	1	8	8	0	7	1	1	0	1	1	1	1	1	1	1	0	4
520	20	2	49	1.58496	19.5056068941855	5	1	6	8	1	1	6	6	1	0	0	1	1	0	1	0	0	5	1	7	0	0	1	6	2	0	5	1	8	8	0	7	1	1	0	1	1	1	1	1	1	1	0	2
521	19	2	48	1.557528	19.786524255118	2	1	1	1	8	1	NA	NA	NA	1	1	0	0	0	1	0	0	5	1	7	0	0	1	6	2	0	5	1	8	8	0	7	1	1	0	1	1	1	1	1	1	1	0	2
522	22	2	58	1.524	24.9722721667666	5	1	1	1	1	1	6	6	1	0	0	1	0	0	1	0	0	5	1	7	0	0	1	6	2	1	4	1	8	8	0	7	1	1	0	1	1	1	1	1	1	1	0	4
523	18	2	51	1.46304	23.8263642036543	2	1	1	1	1	1	1	1	1	0	0	0	0	0	1	0	0	5	1	7	0	0	1	6	2	0	5	1	8	8	0	7	1	1	0	1	1	1	1	1	1	1	0	3
524	20	2	50	1.61544	19.1596839030077	2	1	6	8	1	1	6	6	1	0	0	0	0	0	1	0	0	5	1	7	0	0	1	6	2	0	5	1	8	8	0	7	1	1	0	1	1	1	1	1	1	1	0	3
525	19	2	48	1.58496	19.1075332841001	2	1	1	1	1	1	6	6	1	0	0	0	0	0	1	0	0	5	1	7	0	0	1	6	2	0	5	1	8	8	0	7	1	1	0	1	1	1	1	1	1	1	0	2
526	21	2	58	1.73736	19.2153525444495	4	1	6	8	1	1	6	6	1	0	0	0	0	0	1	0	0	5	1	7	0	0	1	6	2	0	5	1	8	8	0	7	1	1	0	1	1	1	1	1	1	1	0	3
527	19	2	45	1.61544	17.2437155127069	2	1	1	1	1	1	1	1	1	0	0	0	0	0	1	0	0	5	1	7	0	0	1	6	2	0	5	1	8	8	0	7	1	1	0	1	1	1	1	1	1	1	0	3
528	19	2	65	1.46304	30.3669347693634	5	1	1	1	1	1	1	1	1	0	0	0	0	0	1	0	0	5	1	7	0	0	1	6	2	1	4	1	8	8	0	7	1	1	NA	NA	NA	NA	NA	1	1	NA	0	3
529	20	2	56	1.58496	22.2921221647834	5	1	1	2	1	1	1	1	1	0	0	0	0	0	1	0	0	5	1	7	0	0	1	6	2	1	4	1	8	8	0	7	1	1	0	1	1	1	1	1	1	1	0	3
530	19	2	52	1.64592	19.1949019776716	5	1	1	2	1	1	3	1	1	0	0	0	0	0	1	0	0	5	1	7	0	0	1	6	2	0	5	1	8	8	0	7	1	1	0	1	1	1	1	1	1	1	0	2
531	18	2	47	1.79832	14.5332889855029	4	1	6	8	2	1	6	6	1	0	0	1	0	0	1	0	0	5	1	7	0	0	1	6	2	0	5	1	8	8	0	7	1	1	0	1	1	1	1	1	1	1	0	3
532	21	2	50	1.61544	19.1596839030077	5	1	6	8	1	1	6	6	1	0	0	0	0	0	1	0	0	5	1	7	0	0	1	6	2	0	5	1	8	8	0	7	1	1	0	1	1	1	1	1	1	1	0	3
533	18	2	49	1.6764	17.4357557163232	4	1	1	1	2	1	1	1	1	0	0	0	0	0	1	0	0	5	1	7	0	0	1	6	2	0	5	1	8	8	0	7	1	1	0	1	1	1	1	2	1	1	0	3
534	21	2	46	1.61544	17.6269091907671	5	1	1	1	8	1	1	1	1	0	0	0	0	0	1	0	0	5	1	7	0	0	1	6	2	1	4	1	8	8	0	7	1	1	0	1	1	1	1	1	1	1	0	2
535	19	2	62	1.73736	20.5405492716529	5	1	1	1	1	1	6	6	1	0	0	0	0	0	1	0	0	5	1	7	1	0	1	6	2	0	5	1	8	8	0	7	1	1	0	1	1	1	1	1	1	1	0	4
536	21	2	51	1.64592	18.8257692473318	4	1	6	8	1	1	6	6	1	0	0	0	0	0	1	0	0	5	1	7	0	0	1	6	2	0	5	1	8	8	0	7	1	1	0	1	1	1	1	1	1	1	0	3
537	18	2	42	1.6764	14.9449334711342	4	1	6	8	1	1	1	1	1	0	0	0	0	0	1	0	0	5	1	7	0	0	1	6	2	0	5	1	8	8	0	7	1	1	0	1	1	1	1	1	1	1	0	1
538	22	2	56	1.64592	20.671432899031	3	1	1	1	1	1	6	6	1	0	0	1	1	0	1	0	0	5	1	7	0	0	1	6	2	0	5	1	8	8	0	7	1	1	0	1	1	1	1	1	1	1	0	4
539	21	2	51	1.64592	18.8257692473318	5	1	1	1	1	1	6	6	1	0	0	0	0	0	1	0	0	5	1	7	0	0	1	6	2	0	5	1	8	8	0	7	1	1	0	1	1	1	1	1	1	1	0	3
540	19	2	60	1.6764	21.3499049587631	2	1	1	1	1	1	1	1	1	0	0	0	0	0	1	0	0	5	1	7	0	0	1	6	2	1	4	1	8	8	0	7	1	1	0	1	1	1	1	1	1	1	0	4
541	20	2	45	1.6764	16.0124287190723	1	1	6	8	1	1	6	6	1	0	0	1	0	0	1	0	0	5	1	7	0	0	1	6	2	0	5	1	8	8	0	7	1	1	0	1	1	1	1	2	1	1	0	3
542	21	2	50	1.64592	18.456636516992	4	1	1	1	8	1	1	1	1	0	0	0	0	0	1	0	0	5	1	7	0	0	1	6	2	1	4	1	8	8	0	7	1	1	0	1	1	1	1	2	1	1	0	3
543	20	2	69	1.61544	26.4403637861506	5	1	1	1	1	1	1	1	1	0	0	0	0	0	1	0	0	5	1	7	0	0	1	6	2	0	5	1	8	8	0	7	1	1	0	1	1	1	1	1	1	1	0	4
544	20	2	60	1.61544	22.9916206836092	2	1	1	1	1	1	6	6	3	1	0	0	NA	NA	NA	NA	0	5	1	7	0	0	1	6	2	0	5	1	8	8	0	7	1	1	0	1	1	1	1	1	1	1	0	3
545	19	2	84	1.73736	27.8291312712717	5	1	1	1	1	1	1	1	1	0	0	1	0	0	1	0	0	5	1	7	0	0	1	6	2	0	5	1	8	8	0	7	1	1	0	1	1	1	1	4	1	1	0	2
546	20	2	54	1.64592	19.9331674383513	2	1	1	3	1	1	1	1	1	0	1	1	0	0	1	0	0	5	1	7	0	0	1	6	2	1	4	1	8	8	0	7	1	1	0	1	1	1	1	1	1	1	0	4
547	19	2	65	1.76784	20.7982811262227	5	1	6	8	1	1	6	6	1	1	0	0	0	0	1	0	0	5	1	7	0	0	1	6	2	0	5	1	8	8	0	7	1	1	0	1	1	1	1	1	1	1	0	4
548	19	2	58	1.55448	24.0025684032743	2	3	1	1	4	1	1	1	1	0	0	0	0	0	1	0	0	5	1	7	0	0	1	6	2	1	4	2	2	2	0	7	1	1	0	1	1	1	1	1	1	1	0	4
549	21	2	55	1.55448	22.7610562444842	5	2	1	4	1	1	NA	NA	NA	0	0	1	1	0	1	0	0	5	1	7	0	0	1	6	2	NA	NA	NA	NA	NA	0	7	1	1	0	1	1	1	1	1	1	1	0	3
550	18	2	40	1.61544	15.3277471224061	4	1	1	1	1	1	1	1	1	0	0	0	0	0	1	0	0	5	1	7	0	0	1	6	2	0	5	1	8	8	0	7	1	1	0	1	1	1	1	1	1	1	0	3
551	21	2	50	1.58496	19.9036805042709	4	1	1	1	1	1	1	1	1	0	0	1	1	1	1	0	0	5	1	7	0	0	1	6	2	0	5	1	8	8	0	7	1	1	0	1	1	1	1	1	1	1	0	2
552	22	2	65	1.58496	25.8747846555522	4	1	1	1	2	1	1	1	1	0	0	1	0	0	1	0	1	4	1	7	0	NA	NA	NA	NA	1	4	2	6	1	0	7	1	1	0	1	1	1	1	1	1	1	0	4
553	21	2	54	1.70688	18.5347947226507	4	1	6	8	1	1	6	6	1	0	0	0	0	0	1	0	0	5	1	7	0	0	1	6	2	1	4	1	8	8	0	7	1	1	0	1	1	1	1	1	1	1	0	2
554	20	2	56	1.61544	21.4588459713686	3	1	1	1	1	1	NA	NA	NA	0	0	0	0	0	1	0	0	5	1	7	0	0	1	6	2	0	5	1	8	8	0	7	1	1	0	1	1	1	1	1	1	1	0	4
555	21	2	53	1.584	21.1234822977247	5	1	6	8	1	1	6	6	1	0	0	0	0	0	1	0	0	5	1	7	0	0	1	6	2	0	5	1	8	8	0	7	1	1	0	1	1	1	1	1	1	1	0	4
556	19	2	53	1.64592	19.5640347080115	3	1	1	1	1	1	6	6	1	0	0	0	0	0	1	0	0	5	1	7	0	0	1	6	2	0	5	1	8	8	0	7	1	1	0	1	1	1	1	2	1	1	0	3
557	19	2	62	1.70688	21.2806902371174	3	1	1	1	1	1	6	6	1	0	0	0	0	0	1	0	0	5	1	7	0	0	1	6	2	0	5	1	8	8	0	7	1	1	0	1	1	1	1	2	1	1	0	3
558	18	2	56	1.615	21.4705403099809	2	1	1	1	1	1	1	1	1	1	1	0	0	0	1	0	0	5	1	7	0	0	1	6	2	1	4	2	5	1	0	7	1	1	0	1	1	1	1	1	1	1	0	2
559	20	2	58	1.7068	19.90960872868	5	1	1	3	1	1	1	1	1	0	0	1	0	0	1	0	0	5	1	7	0	0	1	6	2	1	4	1	8	8	0	7	1	1	0	1	1	1	1	1	1	1	0	3
560	19	2	85	1.76784	27.1977522419835	5	1	6	8	1	1	6	6	1	0	0	0	0	0	1	0	0	5	1	7	0	0	1	6	2	0	5	1	8	8	0	7	1	1	0	1	1	1	1	1	1	1	0	4
561	20	2	55	1.70688	18.878031661959	5	1	1	1	1	1	6	6	1	0	0	0	0	0	1	0	0	5	1	7	0	0	1	6	2	1	4	1	8	8	0	7	1	1	0	1	1	1	1	2	1	1	0	2
562	20	2	52	1.61544	19.926071259128	4	1	6	8	1	1	6	6	1	1	1	0	0	0	1	0	0	5	1	7	0	0	1	6	2	0	5	1	8	8	0	7	1	1	0	1	1	1	1	2	1	1	0	2
563	21	2	78	1.55448	32.2793161285413	5	1	1	1	1	1	6	6	1	0	0	1	0	0	1	0	0	5	1	7	0	0	1	6	2	1	4	1	8	8	0	7	1	1	0	1	1	1	1	1	2	1	0	4
564	20	2	42	1.64592	15.5035746742733	3	1	6	8	1	1	6	6	1	0	0	0	0	0	1	0	0	5	1	7	0	0	1	6	2	0	5	1	8	8	NA	NA	NA	NA	0	1	1	1	1	2	1	1	0	2
565	19	2	40	1.31064	23.2859067965597	3	1	1	1	1	1	1	1	1	0	0	0	0	0	1	0	0	5	1	7	0	0	1	6	2	0	5	1	8	8	0	7	1	1	0	1	1	1	1	1	1	1	0	3
566	20	2	50	1.64592	18.456636516992	1	1	1	1	1	1	1	1	1	0	0	0	0	0	1	0	0	5	1	7	0	0	1	6	2	0	5	1	8	8	0	7	1	1	0	1	1	1	1	1	1	1	0	3
567	19	2	48	1.64592	17.7183710563123	4	1	1	1	1	1	1	1	1	0	0	0	0	0	1	0	0	5	1	7	0	0	1	6	2	0	5	1	8	8	0	7	1	1	0	1	1	1	1	1	1	1	0	2
568	21	2	58	1.6764	20.6382414601376	5	1	1	1	3	1	1	1	1	0	0	1	NA	NA	NA	NA	1	4	1	7	1	0	1	6	1	1	3	4	2	1	1	6	2	1	0	1	1	1	1	1	1	1	0	3
569	19	2	48	1.6764	17.0799239670105	5	1	1	1	1	1	1	1	1	0	0	0	0	0	1	0	0	5	1	7	0	0	1	6	2	0	5	1	8	8	0	7	1	1	0	1	1	1	1	4	1	1	0	3
570	21	2	68	1.6764	24.1965589532648	5	1	6	8	1	1	6	6	1	0	0	0	0	0	1	0	0	5	1	7	0	0	1	6	2	1	4	1	8	8	0	7	1	1	0	1	1	1	1	3	1	1	0	4
571	19	2	57	1.70688	19.5645055405757	4	1	6	8	1	1	6	6	1	0	1	0	0	0	1	0	0	5	1	7	0	0	1	6	2	NA	NA	NA	NA	NA	0	7	1	1	0	1	1	1	1	1	1	1	0	3
572	21	2	65	1.6764	23.1290637053267	4	1	1	1	3	1	6	6	1	0	0	0	0	0	1	0	0	5	1	7	0	0	1	6	2	0	5	1	8	8	0	7	1	1	0	1	1	1	1	1	1	1	0	4
573	18	2	52	1.61544	19.926071259128	2	1	1	3	1	1	1	1	1	1	0	0	0	0	1	0	0	5	1	7	0	0	1	6	2	1	4	1	8	8	0	7	1	1	0	1	1	1	1	1	1	1	0	4
574	18	2	44	1.554	18.2200954401727	4	1	1	3	3	1	1	1	1	1	1	0	0	0	1	0	0	5	1	7	0	0	1	6	2	1	3	1	8	8	0	7	1	1	0	1	1	1	1	2	1	1	0	3
575	20	2	58	1.7068	19.90960872868	5	1	1	3	1	1	1	1	1	0	0	1	0	0	1	0	0	5	1	7	0	0	1	6	2	1	4	1	8	8	0	7	1	1	0	1	1	1	1	1	1	1	0	3
576	20	2	48	1.55448	19.8641945406408	5	1	1	1	1	1	6	6	1	0	0	1	0	0	1	0	0	5	1	7	0	0	1	6	2	0	5	1	8	8	0	7	1	1	0	1	1	1	1	2	1	1	0	3
577	18	2	71	1.524	30.5695055834556	4	1	6	8	1	1	6	6	1	0	0	0	0	0	1	0	0	5	1	7	0	0	1	6	2	0	5	1	8	8	0	7	1	1	0	1	1	1	1	2	1	1	0	4
578	19	2	56	1.61544	21.4588459713686	4	1	1	1	1	1	1	1	1	0	0	0	0	0	1	0	0	5	1	7	0	0	1	6	2	0	5	1	8	8	0	7	1	1	0	1	1	1	1	1	1	1	0	4
579	19	2	48	1.55448	19.8641945406408	3	1	1	1	1	1	1	1	1	0	1	0	0	0	1	0	0	5	1	7	0	0	1	6	2	0	5	1	8	8	1	6	2	2	0	1	1	1	1	2	1	1	0	3
580	20	2	56	1.58496	22.2921221647834	5	1	1	2	1	1	1	1	1	0	0	0	0	0	1	0	0	5	1	7	0	0	1	6	2	1	4	1	8	8	0	7	1	1	0	1	1	1	1	1	1	1	0	3
581	22	2	50	1.58496	19.9036805042709	5	1	6	8	4	1	6	6	1	0	0	0	0	0	1	0	0	5	1	7	0	0	1	6	2	1	4	1	8	8	0	7	1	1	0	1	1	1	1	2	1	1	1	3
582	21	2	50	1.73736	16.5649590900427	4	1	6	8	1	1	6	6	1	0	0	0	0	0	1	0	0	5	1	7	0	0	1	6	2	0	5	1	8	8	0	7	1	1	0	1	1	1	1	1	1	1	0	4
583	21	2	52	1.55448	21.5195440856942	3	3	1	1	1	1	1	1	1	0	0	0	0	0	1	0	0	5	1	7	0	0	1	6	2	NA	NA	NA	NA	NA	0	7	1	1	0	1	1	1	1	1	1	1	0	3
584	20	2	46	1.70688	15.7888992081839	5	1	1	1	1	1	1	1	1	0	0	1	0	0	1	0	0	5	1	7	0	0	1	6	2	0	5	1	8	8	0	7	1	1	0	1	1	1	1	3	1	1	0	2
585	19	2	47	1.61544	18.0101028688272	4	1	1	1	1	1	6	6	1	0	0	1	0	0	1	0	0	5	1	7	0	0	1	6	2	0	5	1	8	8	0	7	1	1	0	1	1	1	1	1	1	1	0	3
586	18	2	45	1.64592	16.6109728652928	5	1	6	8	1	1	6	6	1	1	0	0	0	0	1	0	0	5	1	7	0	0	1	6	2	0	5	1	8	8	0	7	1	1	0	1	1	1	1	1	1	1	0	2
587	19	2	55	1.64592	20.3023001686912	4	1	6	8	1	1	NA	NA	NA	0	0	1	0	0	1	0	0	5	1	7	0	0	1	6	2	0	5	1	8	8	0	7	1	1	0	1	1	1	1	2	1	1	0	4
588	20	2	76	1.61544	29.1227195325717	5	1	6	8	1	1	6	6	1	0	0	0	0	0	1	0	0	5	1	7	0	0	1	6	2	0	5	1	8	8	0	7	1	1	0	1	1	1	1	1	1	1	0	5
589	18	2	62	1.76784	19.8383604588586	5	1	1	1	1	1	1	1	1	0	0	1	0	0	1	0	0	5	1	7	0	0	1	6	2	0	5	1	8	8	0	7	1	1	0	1	1	1	1	1	1	1	0	4
590	19	2	55	1.70688	18.878031661959	5	3	6	8	1	1	1	1	1	0	1	0	0	0	1	0	1	3	1	7	0	NA	NA	NA	NA	1	1	2	1	1	1	3	3	3	NA	NA	NA	NA	NA	4	3	NA	0	4
591	19	2	51	1.524	21.9583772500878	3	1	1	1	1	1	1	1	1	0	0	0	0	0	1	0	0	5	1	7	0	0	1	6	2	1	4	1	8	8	0	7	1	1	0	1	1	1	1	1	1	1	0	4
592	22	2	62	1.55448	25.6579179483277	5	1	1	1	1	1	1	1	1	0	0	0	0	0	1	0	0	5	1	7	0	0	1	6	2	1	4	1	8	8	0	7	1	1	0	1	1	1	1	4	1	1	0	2
593	21	2	48	1.61544	18.3932965468874	5	1	6	8	1	1	6	6	1	0	0	0	0	0	1	0	0	5	1	7	0	0	1	6	2	0	5	1	8	8	0	7	1	1	0	1	1	1	1	1	1	1	0	4
594	19	2	45	1.58496	17.9133124538438	2	1	1	1	1	1	1	1	1	0	0	0	0	0	1	0	0	5	1	7	0	0	1	6	2	0	5	1	8	8	0	7	1	1	0	1	1	1	1	1	1	1	0	4
595	19	2	49	1.58496	19.5056068941855	5	1	6	8	1	1	1	1	1	0	0	1	0	0	1	0	0	5	1	7	0	0	1	6	2	1	4	1	8	8	0	7	1	1	0	1	1	1	1	1	1	1	0	3
596	22	2	51	1.55448	21.1057066994308	4	1	1	1	1	1	1	1	1	0	0	0	0	0	1	0	0	5	1	7	0	0	1	6	2	0	5	1	8	8	0	7	1	1	0	1	1	1	1	1	1	1	0	4
597	21	2	65	1.64592	23.9936274720896	5	2	1	3	2	2	1	1	1	0	0	0	0	0	1	0	0	5	1	7	0	0	1	6	2	NA	NA	NA	NA	NA	0	7	1	1	0	1	1	1	1	1	1	1	0	2
598	19	2	52	1.58496	20.6998277244418	2	1	1	1	1	1	1	1	1	0	0	0	0	0	1	0	0	5	1	7	0	0	1	6	2	0	5	1	8	8	0	7	1	1	0	1	1	1	1	1	1	1	0	2
599	19	2	46	1.64592	16.9801055956326	4	1	1	1	1	1	6	6	1	0	0	1	0	0	1	0	0	5	1	7	0	0	1	6	2	0	5	1	8	8	0	7	1	1	0	1	1	1	1	1	1	1	0	2
600	22	2	57	1.55448	23.5887310170109	5	1	6	8	1	1	6	6	1	0	0	0	0	0	1	0	0	5	1	7	0	0	1	6	2	0	5	1	8	8	0	7	1	1	0	1	1	1	1	1	1	1	0	3
601	20	2	50	1.73736	16.5649590900427	5	1	1	1	1	1	6	6	1	0	0	0	0	0	1	0	0	5	1	7	0	0	1	6	2	0	5	1	8	8	0	7	1	1	0	1	1	1	1	1	1	1	0	4
602	19	2	58	1.79832	17.9346970459398	4	1	1	1	1	1	1	1	1	0	0	1	0	0	1	0	0	5	1	7	0	0	1	6	2	1	4	1	8	8	0	7	1	1	0	1	1	1	1	1	1	1	0	4
603	18	2	48	1.6764	17.0799239670105	5	1	1	1	2	1	6	6	1	0	0	1	0	0	1	0	1	1	1	7	1	0	1	6	2	0	5	1	8	8	0	7	1	1	0	1	1	1	1	1	1	1	0	2
604	18	2	45	1.61544	17.2437155127069	5	1	1	1	1	1	1	1	1	0	0	0	0	0	1	0	0	5	1	7	0	0	1	6	2	0	5	1	8	8	0	7	1	1	0	1	1	1	1	1	1	1	0	3
605	22	2	62	1.79832	19.1715727042805	5	1	1	3	1	1	1	1	1	0	0	1	0	0	1	0	0	5	1	7	0	0	1	6	2	1	4	2	2	2	0	7	1	1	0	1	1	1	1	1	1	1	0	4
606	21	2	50	1.58496	19.9036805042709	5	1	1	2	1	1	1	1	1	0	0	0	0	0	1	0	0	5	1	7	0	0	1	6	2	1	4	1	8	8	0	7	1	1	0	1	1	1	1	1	1	1	0	3
607	21	2	70	1.6764	24.9082224518903	2	2	1	1	2	1	6	6	1	1	1	1	0	0	1	0	1	1	5	3	0	NA	NA	NA	NA	1	1	6	5	5	1	6	6	5	1	5	4	2	2	2	4	1	1	1
608	19	2	55	1.61544	21.0756522933085	4	1	1	1	1	1	1	1	1	0	0	0	0	0	1	0	0	5	1	7	0	0	1	6	2	0	5	1	8	8	0	7	1	1	0	1	1	1	1	1	1	1	0	4
609	18	2	48	1.79832	14.9	3	1	1	1	1	1	6	6	1	0	0	0	0	0	1	0	0	5	1	7	0	0	1	6	2	0	5	1	8	8	0	7	1	1	0	1	1	1	1	1	1	1	0	2
610	21	2	70	1.615	26.8381753874762	3	1	1	5	1	1	1	1	1	0	0	0	0	0	1	0	0	5	1	7	0	0	1	6	2	0	5	1	8	8	0	7	1	1	0	1	1	1	1	2	1	1	0	3
611	19	2	48	1.70688	16.4753730868006	4	2	6	8	1	1	6	6	1	0	0	0	0	0	1	0	0	5	1	7	0	0	1	6	2	0	5	1	8	8	0	7	1	1	0	1	1	1	1	2	1	1	0	1
612	18	2	45	1.6764	16.0124287190723	4	1	1	1	1	1	1	1	1	0	0	0	0	0	1	0	0	5	1	7	0	0	1	6	2	0	5	1	8	8	0	7	1	1	0	1	1	1	1	1	1	1	0	4
613	22	2	76	1.61544	29.1227195325717	2	1	1	1	1	1	6	6	1	0	0	0	0	0	1	0	0	5	1	7	0	0	1	6	2	0	5	1	8	8	0	7	1	1	0	1	1	1	1	1	1	1	0	4
614	19	2	48	1.6764	17.0799239670105	4	1	6	8	2	1	1	1	1	0	0	0	0	0	1	0	0	5	1	7	0	0	1	6	2	0	5	1	8	8	0	7	1	1	0	1	1	1	1	1	1	1	0	3
615	19	2	52	1.61544	19.926071259128	4	1	6	8	1	1	1	1	1	0	0	0	0	0	1	0	0	5	1	7	0	0	1	6	2	1	3	1	8	8	0	7	1	1	0	1	1	1	1	1	1	1	0	4
616	19	2	48	1.676	17.0880776482248	5	1	1	1	1	1	1	1	1	0	0	0	0	0	1	0	0	5	1	7	0	0	1	6	2	0	5	1	8	8	0	7	1	1	0	1	1	1	1	1	1	1	0	3
617	19	2	67	1.828	20.05	5	1	1	1	1	1	1	1	1	0	0	0	0	0	1	0	0	5	1	7	0	0	1	6	2	1	4	1	8	8	0	7	1	1	0	1	1	1	1	1	1	1	0	4
618	21	2	54	1.64592	19.9331674383513	5	1	1	1	1	1	6	6	1	0	0	1	0	0	1	0	0	5	1	7	1	0	1	6	2	1	4	1	8	8	0	7	1	1	0	1	1	1	1	1	2	1	0	3
619	22	2	60	1.6764	21.3499049587631	5	1	6	8	1	1	6	6	1	0	0	0	0	0	1	0	0	5	1	7	0	0	1	6	2	0	5	1	8	8	0	7	1	1	0	1	1	1	1	1	1	1	0	3
620	21	2	40	1.585	15.9221407318214	5	1	1	1	1	1	1	1	1	0	0	1	0	0	1	0	0	5	1	7	0	0	1	6	2	1	4	1	8	8	0	7	1	1	1	2	2	1	1	1	1	1	0	2
621	19	2	55	1.61544	21.0756522933085	3	1	6	8	1	1	6	6	1	0	0	1	0	0	1	0	0	5	1	7	0	0	1	6	2	0	5	1	8	8	0	7	1	1	0	1	1	1	1	1	1	1	0	3
622	18	2	65	1.6764	23.1290637053267	5	1	1	1	1	1	6	6	1	0	0	1	0	0	1	0	0	5	1	7	0	0	1	6	2	0	5	1	8	8	0	7	1	1	0	1	1	1	1	2	1	1	0	4
623	18	2	56	1.73736	18.5527541808478	3	2	6	8	1	1	6	6	1	0	0	0	0	0	1	0	0	5	1	7	0	0	1	6	2	0	5	1	8	8	0	7	1	1	0	1	1	1	1	1	1	1	0	2
624	21	2	49	1.64592	18.0875037866521	1	1	1	2	3	3	2	1	1	1	0	0	0	0	1	0	1	3	3	3	0	0	1	6	0	1	4	2	2	2	0	7	1	1	0	1	1	1	1	2	1	1	0	3
625	22	2	46	1.58496	18.3113860639293	5	1	1	1	8	1	1	1	1	0	0	0	0	0	1	0	0	5	1	7	0	0	1	6	2	0	5	1	8	8	0	7	1	1	0	1	1	1	1	2	1	1	0	2
626	20	2	61	1.61544	23.3748143616694	5	1	1	5	1	1	6	6	1	0	0	1	0	0	1	0	0	5	1	7	0	0	1	6	2	1	3	1	8	8	0	7	1	1	0	1	1	1	1	1	1	1	0	3
627	19	2	50	1.61544	19.1596839030077	5	1	1	2	1	1	1	1	1	0	0	0	0	0	1	0	0	5	1	7	0	0	1	6	2	0	5	1	8	8	0	7	1	1	0	1	1	1	1	1	1	1	0	3
628	19	2	49	1.64592	18.0875037866521	5	1	6	8	1	1	6	6	1	0	0	0	0	0	1	0	0	5	1	7	0	0	1	6	2	0	5	1	8	8	0	7	1	1	0	1	1	1	1	1	1	1	0	3
629	19	2	47	1.70688	16.1321361474923	3	1	1	1	1	1	1	1	1	0	0	1	0	0	1	0	0	5	1	7	0	0	1	6	2	0	5	1	8	8	0	7	1	1	0	1	1	1	1	1	1	1	0	2
630	21	2	67	1.64592	24.7318929327692	2	1	1	1	1	1	NA	NA	NA	1	1	1	NA	NA	NA	NA	0	5	1	7	0	0	1	6	2	0	5	1	8	8	0	7	1	1	0	1	1	1	1	1	1	1	0	2
631	19	2	52	1.61544	19.926071259128	4	1	6	8	1	1	6	6	1	0	0	0	0	0	1	0	0	5	1	7	0	0	1	6	2	0	5	1	8	8	0	7	1	1	0	1	1	1	1	1	1	1	0	3
632	21	2	53	1.61544	20.3092649371881	3	1	6	8	1	1	1	1	1	0	0	1	1	1	1	0	0	5	1	7	0	0	1	6	2	1	3	1	8	8	0	7	1	1	0	1	1	1	1	1	1	1	0	4
633	20	2	50	1.64592	18.456636516992	5	1	6	8	1	1	6	6	1	0	0	0	0	0	1	0	0	5	1	7	0	0	1	6	2	1	4	1	8	8	0	7	1	1	0	1	1	1	1	1	1	1	0	3
634	18	2	58	1.61544	22.2252333274889	4	4	6	8	1	1	6	6	1	0	0	0	0	0	1	0	0	5	1	7	0	0	1	6	2	0	5	1	8	8	0	7	1	1	0	1	1	1	1	1	1	1	0	3
635	18	2	52	1.64592	19.1949019776716	5	1	1	1	1	1	1	1	1	0	0	1	0	0	1	0	0	5	1	7	0	0	1	6	2	0	5	1	8	8	0	7	1	1	0	1	1	1	1	1	1	1	0	3
636	19	2	77	1.70688	26.4292443267426	3	1	6	8	1	1	6	6	1	0	0	0	0	0	1	0	0	5	1	7	0	0	1	6	2	0	5	1	8	8	0	7	1	1	0	1	1	1	1	1	1	1	0	4
637	20	2	58	1.7068	19.90960872868	5	1	6	8	1	1	1	1	1	0	0	0	0	0	1	0	0	5	1	7	0	0	1	6	2	0	5	1	8	8	0	7	1	1	0	1	1	1	1	1	1	1	0	3
638	20	2	69	1.79832	21.3361051063766	5	1	1	5	1	1	1	1	1	0	0	0	0	0	1	0	0	5	1	7	0	0	1	6	2	0	5	1	8	8	0	7	1	1	0	1	1	1	1	2	1	1	0	4
639	19	2	50	1.64592	18.456636516992	5	1	1	1	1	1	6	6	1	0	0	0	0	0	1	0	0	5	1	7	0	0	1	6	2	0	5	1	8	8	0	7	1	1	0	1	1	1	1	2	1	1	0	3
640	18	2	46	1.6764	16.368260468385	5	1	1	1	2	1	1	1	1	0	0	1	0	0	1	0	0	5	1	7	0	0	1	6	2	1	1	7	1	7	1	5	6	6	0	1	1	1	1	1	1	1	0	3
641	18	2	45	1.64592	16.6109728652928	5	1	6	8	1	1	6	6	1	0	0	1	0	0	1	0	0	5	1	7	0	0	1	6	2	0	5	1	8	8	0	7	1	1	0	1	1	1	1	4	1	1	0	1
642	19	2	50	1.58496	19.9036805042709	2	1	6	8	1	1	1	1	1	0	0	0	0	0	1	0	0	5	1	7	0	0	1	6	2	0	5	1	8	8	0	7	1	1	0	1	1	1	1	1	1	1	0	3
643	19	2	47	1.524	20.2361515834143	5	1	1	1	1	1	6	6	1	0	0	0	0	0	1	0	0	5	1	7	0	0	1	6	2	0	5	1	8	8	0	7	1	1	0	1	1	1	1	1	1	1	0	3
644	18	2	46	1.64592	16.9801055956326	4	3	6	8	1	1	6	6	1	0	1	0	0	0	1	0	0	5	1	7	0	0	1	6	2	0	5	1	8	8	0	7	1	1	0	1	1	1	1	3	1	1	0	3
645	19	2	47	1.64592	17.3492383259725	3	1	6	8	1	1	1	1	1	0	1	0	0	0	1	0	0	5	1	7	0	0	1	6	2	0	5	1	8	8	0	7	1	1	0	1	1	1	1	1	1	1	0	3
646	20	2	45	1.524	19.3750387500775	5	1	1	2	1	1	6	6	1	0	0	1	0	0	1	0	0	5	1	7	0	0	1	6	2	NA	NA	NA	NA	NA	0	7	1	1	0	1	1	1	1	1	1	1	0	3
647	18	2	49	1.61544	18.7764902249475	4	1	6	8	1	1	1	1	1	0	0	0	0	0	1	0	0	5	1	7	0	0	1	6	2	NA	NA	NA	NA	NA	0	7	1	1	0	1	1	1	1	4	1	1	0	3
648	20	2	55	1.70688	18.878031661959	4	1	6	8	1	1	6	6	1	0	0	0	0	0	1	0	0	5	1	7	0	0	1	6	2	0	5	1	8	8	0	7	1	1	0	1	1	1	1	1	1	1	0	3
649	18	2	54	1.64592	19.9331674383513	4	1	6	8	1	1	6	6	1	0	0	0	0	0	1	0	0	5	1	7	0	0	1	6	2	0	5	1	8	8	0	7	1	1	0	1	1	1	1	2	1	1	0	2
650	20	2	54	1.61544	20.6924586152483	5	1	1	1	1	1	1	1	1	0	0	0	0	0	1	0	0	5	1	7	0	0	1	6	2	0	5	1	8	8	0	7	1	1	0	1	1	1	1	2	1	1	0	4
651	19	2	48	1.58496	19.1075332841001	5	1	1	1	1	1	6	6	1	0	0	0	0	0	1	0	1	4	1	7	0	0	1	6	2	1	4	2	2	1	0	7	1	1	0	1	1	1	1	1	1	1	0	3
652	22	2	58	1.64592	21.4096983597107	5	1	1	1	1	1	1	1	1	0	0	1	0	0	1	0	0	5	1	7	0	0	1	6	2	0	5	1	8	8	0	7	1	1	0	1	1	1	1	1	1	1	0	4
653	20	2	52	1.70688	17.848320844034	4	1	1	1	1	1	6	6	1	0	0	0	0	0	1	0	0	5	1	7	0	0	1	6	2	0	5	1	8	8	0	7	1	1	0	1	1	1	1	1	1	1	0	3
654	21	2	63	1.64592	23.2553620114099	5	1	1	1	1	1	6	6	1	0	0	0	0	0	1	0	0	5	1	7	0	0	1	6	2	NA	NA	NA	NA	NA	0	7	1	1	0	1	1	1	1	6	1	1	0	4
655	22	2	55	1.64592	20.3023001686912	4	1	6	8	1	1	1	1	1	0	0	0	0	0	1	0	0	5	1	7	0	0	1	6	2	0	5	1	8	8	0	7	1	1	0	1	1	1	1	1	1	1	0	3
656	21	2	57	1.61544	21.8420396494288	2	1	1	2	1	1	1	1	1	0	1	0	0	0	1	0	0	5	1	7	0	0	1	6	2	1	4	1	8	8	0	7	1	1	0	1	1	1	1	1	1	1	0	3
657	20	2	70	1.6764	24.9082224518903	5	3	1	1	1	1	6	6	1	0	0	0	0	0	1	0	0	5	1	7	0	0	1	6	2	1	3	3	2	5	0	7	1	1	0	1	1	1	1	1	1	1	0	4
658	20	2	54	1.64592	19.9331674383513	5	1	1	1	1	1	1	1	1	0	0	0	0	0	1	0	0	5	1	7	0	0	1	6	2	0	5	1	8	8	0	7	1	1	0	1	1	1	1	1	1	1	0	3
659	22	2	50	1.61544	19.1596839030077	5	1	1	6	1	1	1	1	1	0	0	0	0	0	1	0	0	5	1	7	0	0	1	6	2	0	5	1	8	8	0	7	1	1	0	1	1	1	1	2	1	1	0	3
660	22	2	51	1.64592	18.8257692473318	5	1	6	8	1	1	6	6	1	0	0	0	0	0	1	0	0	5	1	7	0	0	1	6	2	0	5	1	8	8	0	7	1	1	0	1	1	1	1	1	1	1	0	3
661	18	2	52	1.6764	18.5032509642613	2	2	2	1	1	1	1	1	1	1	0	0	0	0	1	0	1	3	1	7	0	0	1	6	2	1	4	2	5	1	0	7	1	1	0	1	1	1	1	1	1	1	0	3
662	19	2	56	1.61544	21.4588459713686	3	1	1	1	1	1	1	1	1	0	0	0	0	0	1	0	0	5	1	7	0	0	1	6	2	0	5	1	8	8	0	7	1	1	0	1	1	1	1	1	1	1	0	4
663	20	2	60	1.64592	22.1479638203904	5	1	1	1	1	1	1	1	1	0	0	0	0	0	1	0	0	5	1	7	0	0	1	6	2	1	4	1	8	8	0	7	1	1	0	1	1	1	1	1	1	1	0	4
664	20	2	86	1.76784	27.5177257977716	4	1	1	2	1	1	1	1	1	0	0	1	NA	NA	NA	NA	0	5	1	7	0	0	1	6	2	1	4	1	8	8	0	7	1	1	0	1	1	1	1	2	1	1	0	5
665	21	2	54	1.6764	19.2149144628868	5	1	1	1	1	1	1	1	1	0	0	1	1	0	1	0	0	5	1	7	0	0	1	6	2	1	4	2	5	5	0	7	1	1	0	1	1	1	1	1	1	1	0	3
666	22	2	51	1.55448	21.1057066994308	4	1	1	1	1	1	1	1	1	0	0	0	0	0	1	0	0	5	1	7	0	0	1	6	2	0	5	1	8	8	0	7	1	1	0	1	1	1	1	1	1	1	0	4
667	20	2	47	1.61544	18.0101028688272	5	1	6	8	1	1	6	6	1	0	0	0	0	0	1	0	0	5	1	7	0	0	1	6	2	0	5	1	8	8	0	7	1	1	0	1	1	1	1	1	1	1	0	2
668	20	2	50	1.58496	19.9036805042709	3	1	1	1	1	1	1	1	1	0	0	0	0	0	1	0	0	5	1	7	0	0	1	6	2	1	4	1	8	8	0	7	1	1	0	1	1	1	1	1	1	1	0	4
669	19	2	67	1.64592	24.7318929327692	5	1	1	1	1	1	1	1	1	0	0	1	0	0	1	0	0	5	1	7	0	0	1	6	2	1	3	2	2	2	0	7	1	1	0	1	1	1	1	5	1	1	0	4
670	20	2	70	1.79832	21.6453240209618	5	1	6	8	1	1	6	6	1	1	1	1	1	1	1	0	1	4	1	7	0	0	1	6	2	1	4	1	8	8	0	7	1	1	0	1	1	1	1	1	1	1	0	2
671	21	2	64	1.70688	21.9671641157341	3	1	1	1	1	1	1	1	1	0	0	0	0	0	1	0	0	5	1	7	0	0	1	6	2	0	5	1	8	8	0	7	1	1	0	1	1	1	1	1	1	1	0	4
672	21	2	55	1.64592	20.3023001686912	3	1	6	8	1	1	6	6	1	0	0	0	0	0	1	0	0	5	1	7	0	1	1	6	2	1	4	1	8	8	0	7	1	1	0	1	1	1	1	1	1	1	0	3
673	19	2	62	1.55448	25.6579179483277	2	1	6	8	1	1	6	6	1	0	0	0	0	0	1	0	0	5	1	7	0	0	1	6	2	0	5	1	8	8	0	7	1	1	0	1	1	1	1	1	1	1	0	4
674	20	2	46	1.64592	16.9801055956326	3	1	1	1	2	2	6	6	1	0	0	0	0	0	1	0	0	5	1	7	0	0	1	6	2	0	5	1	8	8	0	7	1	1	0	1	1	1	1	1	1	1	0	3
675	19	2	57	1.61544	21.8420396494288	5	1	1	2	1	1	1	1	1	0	0	0	0	0	1	0	0	5	1	7	0	0	1	6	2	0	5	1	8	8	0	7	1	1	0	1	1	1	1	2	1	1	0	2
676	22	2	75	1.58496	29.8555207564064	4	1	6	8	2	1	1	1	1	0	1	1	1	1	1	0	1	4	1	7	0	0	1	6	2	1	4	2	1	2	0	7	1	1	0	1	1	1	1	3	1	1	0	4
677	22	2	59	1.58496	23.4863429950397	4	1	6	8	1	1	1	1	1	0	0	0	0	0	1	0	0	5	1	7	0	0	1	6	2	1	4	1	8	8	NA	NA	NA	NA	NA	NA	NA	NA	NA	5	1	NA	1	5
678	22	2	55	1.61544	21.0756522933085	5	1	1	1	1	1	6	6	1	0	0	0	0	0	1	0	0	5	1	7	0	0	1	6	2	0	5	1	8	8	0	7	1	1	0	1	1	1	1	1	1	1	0	3
679	22	2	55	1.654	20.1	5	1	1	3	1	1	1	1	1	1	0	0	0	0	1	0	0	5	1	7	0	0	1	6	2	1	4	1	8	8	0	7	1	1	0	1	1	1	1	1	1	1	0	3
680	19	2	58	1.61544	22.2252333274889	2	1	6	8	1	1	1	1	1	0	0	0	0	0	1	0	0	5	1	7	1	0	1	6	2	1	3	5	3	1	1	3	4	4	1	3	1	2	3	4	4	2	0	3
681	20	2	58	1.7068	19.90960872868	3	1	1	1	1	1	6	6	1	0	0	0	0	0	1	0	0	5	1	7	0	0	1	6	2	0	5	1	8	8	0	7	1	1	0	1	1	1	1	1	1	1	0	3
682	21	2	53	1.584	21.1234822977247	5	1	6	8	1	1	6	6	1	0	0	0	0	0	1	0	0	5	1	7	0	0	1	6	2	0	5	1	8	8	0	7	1	1	0	1	1	1	1	1	1	1	0	4
683	20	2	56	1.76784	17.9185191241303	3	1	6	8	2	1	1	1	1	1	0	0	0	0	1	0	0	5	1	7	0	0	1	6	2	0	5	1	8	8	0	7	1	1	0	1	1	1	1	2	1	1	0	3
684	19	2	59	1.70688	20.2509794191924	4	1	1	1	1	1	6	6	1	0	0	1	0	0	1	0	0	5	1	7	0	0	1	6	2	0	5	1	8	8	0	7	1	1	0	1	1	1	1	1	1	1	0	4
685	18	2	55	1.58496	21.894048554698	4	1	6	8	1	1	6	6	1	0	0	0	0	0	1	0	0	5	1	7	0	0	1	6	2	0	5	1	8	8	0	7	1	1	0	1	1	1	1	1	1	1	0	3
686	21	2	64	1.55448	26.4855927208544	5	1	1	1	1	1	6	6	1	0	0	0	0	0	1	0	0	5	1	7	0	0	1	6	2	1	4	1	8	8	0	7	1	1	0	1	1	1	1	1	1	1	0	4
687	22	2	62	1.70688	21.2806902371174	5	5	1	1	1	1	6	6	1	0	0	0	0	0	1	0	0	5	1	7	0	0	1	6	2	0	5	1	8	8	0	7	1	1	0	1	1	1	1	1	1	1	0	3
688	21	2	48	1.58496	19.1075332841001	5	1	1	1	1	1	1	1	1	0	0	0	0	0	1	0	0	5	1	7	0	0	1	6	2	0	5	1	8	8	0	7	1	1	0	1	1	1	1	1	1	1	0	1
689	19	2	52	1.61544	19.926071259128	5	1	1	1	1	1	6	6	1	0	0	0	0	0	1	0	0	5	1	7	0	0	1	6	2	0	5	1	8	8	0	7	1	1	0	1	1	1	1	2	1	1	0	2
690	19	2	53	1.70688	18.1915577833423	5	1	6	8	1	1	6	6	1	0	0	0	0	0	1	0	0	5	1	7	0	0	1	6	2	1	4	1	8	8	0	7	1	1	0	1	1	1	1	6	1	1	0	3
691	22	2	56	1.524	24.1111593334298	4	1	6	8	1	1	6	6	1	0	0	0	0	0	1	0	0	5	1	7	0	0	1	6	2	0	5	1	8	8	0	7	1	1	0	1	1	1	1	1	1	1	0	3
692	19	2	50	1.524	21.5278208334194	4	1	1	3	1	1	1	1	1	0	0	0	0	0	1	0	0	5	1	7	0	0	1	6	2	0	5	1	8	8	0	7	1	1	0	1	1	1	1	1	1	1	0	3
693	19	2	53	1.79832	16.4	5	1	1	1	1	1	1	1	1	1	0	0	1	0	1	0	0	5	1	7	0	0	1	6	2	1	4	1	8	8	0	7	1	1	1	2	2	1	1	1	1	1	0	2
694	20	2	50	1.61544	19.1596839030077	2	1	1	1	8	1	NA	NA	NA	1	1	1	NA	NA	NA	NA	0	5	1	7	0	0	1	6	2	0	5	1	8	8	0	7	1	1	0	1	1	1	1	1	1	1	0	2
695	21	2	50	1.58496	19.9036805042709	5	1	1	3	1	1	1	1	1	0	0	0	0	0	1	0	0	5	1	7	0	0	1	6	2	0	5	1	8	8	0	7	1	1	0	1	1	1	1	1	1	1	0	2
696	19	2	57	1.55448	23.5887310170109	5	1	6	8	1	1	6	6	1	0	0	0	0	0	1	0	0	5	1	7	0	0	1	6	2	0	5	1	8	8	0	7	1	1	0	1	1	1	1	1	1	1	0	3
697	20	2	69	1.645	25.4986557773857	5	1	6	8	1	1	1	2	2	0	0	0	0	0	1	0	0	5	1	7	0	0	1	6	2	1	4	2	1	1	0	7	1	1	0	1	1	1	1	1	1	1	0	4
698	21	2	64	1.70688	21.9671641157341	5	1	1	1	1	1	1	1	1	0	0	0	0	0	1	0	0	5	1	7	0	0	1	6	2	0	5	1	8	8	0	7	1	1	0	1	1	1	1	1	1	1	0	4
699	18	2	48	1.524	16.7917002500672	3	3	1	1	1	1	1	1	1	0	0	1	0	0	1	0	0	5	1	7	0	0	1	6	2	1	3	1	8	8	0	7	1	1	0	1	1	1	1	2	1	1	0	1
700	21	2	55	1.61544	21.0756522933085	5	1	NA	NA	1	1	6	6	1	0	0	0	0	0	1	0	0	5	1	7	0	0	1	6	2	0	5	1	8	8	0	7	1	1	0	1	1	1	1	1	1	1	0	3
701	19	2	74	1.70688	25.3995335088176	4	1	6	8	1	1	1	1	1	0	0	0	0	0	1	0	1	4	1	7	0	0	1	6	2	1	4	2	2	3	0	7	1	1	0	1	1	1	1	1	1	1	0	2
702	21	2	59	1.46304	27.5638330983452	5	1	1	1	1	1	2	1	1	0	1	1	0	0	1	0	0	5	1	7	0	0	1	6	2	1	3	1	8	8	0	7	1	1	0	1	1	1	1	2	1	1	0	3
703	22	2	65	1.58496	25.8747846555522	5	1	1	1	2	1	1	1	1	0	0	1	0	0	1	0	1	4	1	7	0	NA	NA	NA	NA	1	4	2	6	1	0	7	1	1	0	1	1	1	1	1	1	1	0	4
704	19	2	60	1.58496	23.8844166051251	4	1	6	8	1	1	6	6	1	0	0	0	0	0	1	0	0	5	1	7	0	0	1	6	2	1	3	4	1	5	0	7	1	1	0	1	1	1	1	1	1	1	0	4
705	21	2	55	1.70688	18.878031661959	5	1	6	8	1	1	1	1	1	0	0	1	0	0	1	0	0	5	1	7	0	0	1	6	2	0	5	1	8	8	0	7	1	1	0	1	1	1	1	1	1	1	1	2
706	19	2	67	1.6764	23.8407272039521	5	1	1	1	1	1	6	6	1	0	0	1	0	0	1	0	0	5	1	7	0	0	1	6	2	1	3	1	8	8	0	7	1	1	0	1	1	1	1	1	1	1	0	4
707	19	2	59	1.58496	23.4863429950397	1	1	1	3	1	1	1	1	1	0	0	1	0	0	1	0	0	5	1	7	0	0	1	6	2	0	5	1	8	8	0	7	1	1	0	1	1	1	1	1	1	1	0	4
708	19	2	50	1.70688	17.1618469654173	5	1	1	1	1	1	1	1	1	0	0	1	1	0	1	0	1	4	1	7	0	0	1	6	2	0	5	1	8	8	0	7	1	1	0	1	1	1	1	1	1	1	0	3
709	19	2	58	1.61544	22.2252333274889	4	1	6	8	1	1	6	6	1	0	0	0	0	0	1	0	0	5	1	7	0	0	1	6	2	0	5	1	8	8	0	7	1	1	0	1	1	1	1	1	1	1	0	4
710	19	2	45	1.252728	28.6747040777604	2	1	1	1	5	1	1	1	1	0	0	0	0	0	1	0	0	5	1	7	0	0	1	6	2	0	5	1	8	8	0	7	1	1	0	1	1	1	1	1	1	1	0	4
711	18	2	46	1.6764	16.368260468385	4	1	6	8	1	1	1	1	1	0	0	0	0	0	1	0	0	5	1	7	0	0	1	6	2	0	5	1	8	8	0	7	1	1	0	1	1	1	1	1	1	1	0	3
712	20	2	60	1.6764	21.3499049587631	5	1	1	1	1	1	1	1	1	0	1	0	0	0	1	0	0	5	1	7	0	0	1	6	2	0	5	1	8	8	0	7	1	1	0	1	1	1	1	2	1	1	0	4
713	21	2	53	1.6764	18.8590827135741	5	5	6	8	1	1	6	6	1	0	0	1	NA	NA	NA	NA	0	5	1	7	0	0	1	6	2	NA	NA	NA	NA	NA	0	7	1	1	0	1	1	1	1	3	1	1	0	3
714	18	2	43	1.55448	17.795007609324	3	1	6	8	1	1	1	1	1	0	0	0	0	0	1	0	0	5	1	7	0	0	1	6	2	0	5	1	8	8	0	7	1	1	0	1	1	1	1	1	1	1	0	2
715	19	2	43	1.55448	17.795007609324	4	1	1	1	1	1	6	6	1	0	0	0	0	0	1	0	0	5	1	7	0	0	1	6	2	1	4	1	8	8	0	7	1	1	0	1	1	1	1	1	1	1	0	3
716	19	2	62	1.58496	24.680563825296	5	4	6	8	2	2	1	1	1	0	0	0	0	0	1	0	0	5	1	7	0	0	1	6	2	0	5	1	8	8	0	7	1	1	NA	NA	NA	NA	NA	1	1	NA	0	3
717	18	2	48	1.64592	17.7183710563123	3	1	1	1	1	1	1	1	1	0	0	0	0	0	1	0	0	5	1	7	0	0	1	6	2	0	5	1	8	8	0	7	1	1	0	1	1	1	1	1	1	1	0	2
718	18	2	51	1.524	21.9583772500878	4	3	1	1	1	1	1	1	1	0	0	1	0	0	1	0	0	5	1	7	0	0	1	6	2	1	4	1	8	8	0	7	1	1	0	1	1	1	1	1	1	1	0	4
719	18	2	55	1.55448	22.7610562444842	5	1	1	1	1	1	1	1	1	0	0	1	0	0	1	0	0	5	1	7	0	0	1	6	2	0	5	1	8	8	0	7	1	1	0	1	1	1	1	1	1	1	0	4
720	21	2	40	1.585	15.9221407318214	5	1	6	8	1	1	6	6	1	0	0	0	0	0	1	0	0	5	1	7	0	0	1	6	2	0	5	1	8	8	0	7	1	1	0	1	1	1	1	1	1	1	0	4
721	19	2	62	1.55448	25.6579179483277	3	1	6	8	1	1	6	6	1	0	0	0	0	0	1	0	0	5	1	7	0	0	1	6	2	0	5	1	8	8	0	7	1	1	0	1	1	1	1	1	1	1	0	4
722	20	2	69	1.645	25.4986557773857	4	1	1	1	1	1	6	6	1	1	1	0	0	0	1	0	0	5	1	7	0	0	1	6	2	0	5	1	8	8	0	7	1	1	0	1	1	1	1	1	1	1	0	3
723	20	2	53	1.64592	19.5640347080115	4	1	6	8	1	1	6	6	1	0	0	0	0	0	1	0	0	5	1	7	0	0	1	6	2	0	5	1	8	8	0	7	1	1	0	1	1	1	1	1	1	1	0	4
724	19	2	51	1.64592	18.8257692473318	5	1	1	2	1	1	1	1	1	0	0	0	0	0	1	0	0	5	1	7	0	0	1	6	2	1	4	1	8	8	0	7	1	1	0	1	1	1	1	1	1	1	0	3
725	18	2	57	1.64592	21.0405656293708	4	1	6	8	1	1	6	6	1	0	0	0	0	0	1	0	0	5	1	7	0	0	1	6	2	0	5	1	8	8	0	7	1	1	0	1	1	1	1	1	1	1	0	3
726	20	2	70	1.61544	26.8235574642108	4	2	NA	NA	1	1	1	1	1	0	0	0	0	0	1	0	0	5	1	7	0	0	1	6	2	1	4	2	2	4	1	6	2	1	0	1	1	1	1	1	1	1	1	4
727	19	2	45	1.61544	17.2437155127069	5	3	6	8	1	1	6	6	1	0	0	0	0	0	1	0	0	5	1	7	0	0	1	6	2	0	5	1	8	8	0	7	1	1	0	1	1	1	1	2	1	1	0	3
728	20	2	63	1.58496	25.0786374353814	5	1	6	8	1	1	6	6	1	0	0	0	0	0	1	0	0	5	1	7	0	0	1	6	2	0	5	1	8	8	NA	NA	NA	NA	0	1	1	1	1	1	1	1	1	4
729	19	2	48	1.6764	17.0799239670105	3	1	1	1	1	1	1	1	1	0	0	0	0	0	1	0	0	5	1	7	0	0	1	6	2	0	5	1	8	8	0	7	1	1	0	1	1	1	1	1	1	1	0	4
730	21	2	50	1.6764	17.7915874656359	5	1	1	1	1	1	1	1	1	0	0	0	0	0	1	0	0	5	1	7	0	0	1	6	2	0	5	1	8	8	0	7	1	1	0	1	1	1	1	1	1	1	0	3
731	22	2	52	1.58496	20.6998277244418	4	1	1	3	3	1	6	6	1	0	0	0	0	0	1	0	0	5	1	7	0	0	1	6	2	0	5	1	8	8	0	7	1	1	0	1	1	1	1	1	1	1	0	3
732	19	2	72	1.6764	25.6198859505157	5	1	6	8	1	1	1	1	1	0	0	1	1	0	1	0	0	5	1	7	0	0	1	6	2	1	4	1	8	8	0	7	1	1	0	1	1	1	1	1	1	1	0	4
733	21	2	40	1.585	15.9221407318214	5	1	1	1	1	1	1	1	1	0	0	1	0	0	1	0	0	5	1	7	0	0	1	6	2	1	4	1	8	8	0	7	1	1	1	2	2	1	1	1	1	1	0	2
734	19	2	50	1.615	19.1701252767687	4	5	1	1	1	1	1	1	1	1	1	0	0	0	1	0	0	5	1	7	0	0	1	6	2	0	5	1	8	8	0	7	1	1	0	1	1	1	1	1	1	1	0	4
735	21	2	55	1.64592	20.3023001686912	5	1	6	8	1	1	6	6	1	1	0	0	0	0	1	0	0	5	1	7	0	0	1	6	2	0	5	1	8	8	0	7	1	1	0	1	1	1	1	1	1	1	0	4
736	19	2	51	1.58496	22.6	3	1	6	8	1	1	6	6	1	0	0	0	0	0	1	0	0	5	1	7	0	0	1	6	2	1	4	1	8	8	0	7	1	1	0	1	1	1	1	2	1	1	0	3
737	22	2	50	1.524	21.5278208334194	3	1	6	8	1	1	6	6	1	1	0	0	NA	NA	NA	NA	0	5	1	7	0	0	1	6	2	0	5	1	8	8	0	7	1	1	0	1	1	1	1	1	1	1	0	2
738	20	2	46	1.524	19.8055951667459	4	1	1	1	1	1	6	6	1	0	0	0	0	0	1	0	0	5	1	7	0	0	1	6	2	1	2	1	8	8	0	7	1	1	0	1	1	1	1	1	1	1	0	4
739	18	2	48	1.64592	17.7183710563123	3	1	6	8	1	1	6	6	1	0	0	0	0	0	1	0	0	5	1	7	0	0	1	6	2	1	4	1	8	8	0	7	1	1	0	1	1	1	1	2	1	1	0	3
740	20	2	69	1.645	25.4986557773857	5	1	6	8	1	1	1	2	2	0	0	0	0	0	1	0	0	5	1	7	0	0	1	6	2	1	4	2	2	1	0	7	1	1	0	1	1	1	1	1	1	1	0	4
741	19	2	48	1.70688	16.4753730868006	5	5	1	1	1	1	6	6	1	0	0	0	0	0	1	0	0	5	1	7	0	0	1	6	2	0	5	1	8	8	0	7	1	1	0	1	1	1	1	1	1	1	0	4
742	18	2	60	1.73736	19.8779509080512	4	1	1	1	1	1	1	1	1	0	0	0	0	0	1	0	0	5	1	7	0	0	1	6	2	1	4	2	6	1	0	7	1	1	0	1	1	1	1	1	1	1	0	3
743	19	2	45	1.46304	21.0232625326362	4	1	6	8	1	1	6	6	1	0	0	0	0	0	1	0	0	5	1	7	0	0	1	6	2	1	4	1	8	8	0	7	1	1	0	1	1	1	1	1	1	1	0	4
744	19	2	41	1.524	17.6528130834039	5	1	6	8	1	1	6	6	1	0	0	0	0	0	1	0	0	5	1	7	0	0	1	6	2	0	5	1	8	8	0	7	1	1	0	1	1	1	1	1	1	1	0	2
745	20	2	56	1.58496	22.2921221647834	4	1	1	2	1	1	1	1	1	0	0	0	0	0	1	0	0	5	1	7	1	0	1	6	2	0	5	1	8	8	0	7	1	1	0	1	1	1	1	2	1	1	0	3
746	22	2	50	1.524	21.5278208334194	3	1	1	1	1	1	6	6	1	0	0	0	0	0	1	0	0	5	1	7	0	0	1	6	2	0	5	1	8	8	0	7	1	1	0	1	1	1	1	1	1	1	0	4
747	20	2	55	1.6764	19.5707462121995	3	1	6	8	1	1	1	1	1	0	0	0	0	0	1	0	0	5	1	7	0	0	1	6	2	1	4	3	5	1	0	7	1	1	0	1	1	1	1	1	1	1	0	3
748	21	2	50	1.61544	19.1596839030077	4	1	1	1	1	1	1	1	1	0	0	0	0	0	1	0	0	5	1	7	0	1	1	6	2	1	4	1	8	8	0	7	1	1	0	1	1	1	1	1	1	1	0	4
749	19	2	54	1.76784	17.3	3	1	1	3	1	1	NA	NA	NA	0	0	0	0	0	1	0	0	5	1	7	0	0	1	6	2	0	5	1	8	8	0	7	1	1	0	1	1	1	1	1	1	1	0	3
750	19	2	50	1.61544	19.1596839030077	4	1	1	1	1	1	1	1	1	0	0	0	0	0	1	0	0	5	1	7	0	0	1	6	2	0	5	1	8	8	0	7	1	1	0	1	1	1	1	1	1	1	0	3
751	18	2	45	1.61544	17.2437155127069	5	1	6	8	1	1	1	1	1	0	1	0	0	0	1	0	0	5	1	7	0	0	1	6	2	0	5	1	8	8	0	7	1	1	0	1	1	1	1	3	1	1	0	2
752	19	2	55	1.64592	20.3023001686912	5	1	6	8	4	1	6	6	1	0	0	1	1	0	1	0	0	5	1	7	0	0	1	6	2	0	5	1	8	8	0	7	1	1	0	1	1	1	1	1	1	1	0	4
[truncated: 25 more columns]
